# Supplementary material for: 3-Chloro-N-(3-chloro­phen­yl)benzamide
Source: Acta Crystallogr Sect E Struct Rep Online. 2008 Apr 30;64(Pt 5):o949. doi: 10.1107/S1600536808012099 (PMC2961234; doi:10.1107/S1600536808012099)
Supplement: Supplementary file 2 [file e-64-0o949-Isup2.hkl]

# 
# h,k,l, Fc-squared, Fo-squared, sigma(Fo-squared) and status flag 
# 
data_I
_shelx_title ' B129 P21' 
_shelx_refln_list_code          4 
_shelx_F_calc_maximum      284.66 
_exptl_crystal_F_000       544.00 
_reflns_d_resolution_high  0.8378 
 
loop_ 
 _symmetry_equiv_pos_as_xyz 
 'x, y, z' 
 '-x, y+1/2, -z' 
 
_cell_length_a     8.5770 
_cell_length_b    13.5510 
_cell_length_c    10.3570 
_cell_angle_alpha  90.000 
_cell_angle_beta   93.040 
_cell_angle_gamma  90.000 
 
_shelx_F_squared_multiplier     1.000 
 
loop_ 
 _refln_index_h 
 _refln_index_k 
 _refln_index_l 
 _refln_F_squared_calc 
 _refln_F_squared_meas 
 _refln_F_squared_sigma 
 _refln_observed_status 
   0 -16   0      123.21      129.73      2.75 o 
   1 -16   0        4.54        6.03      0.44 o 
   1 -15   0       52.05       54.03      1.29 o 
   2 -15   0       44.56       54.86      1.19 o 
   3 -15   0       85.11       87.62      2.57 o 
   0 -14   0       23.13       21.88      1.24 o 
   1 -14   0       36.96       35.94      1.00 o 
   2 -14   0       19.36       16.04      0.72 o 
   3 -14   0       53.37       49.81      1.51 o 
   4 -14   0        3.11        5.05      0.80 o 
   5 -14   0       18.32       16.83      0.80 o 
   1 -13   0      162.62      109.05     71.08 o 
   2 -13   0       89.05       98.45      2.01 o 
   3 -13   0       72.29       69.68      1.95 o 
   4 -13   0       15.73       17.54      1.06 o 
   5 -13   0       57.71       58.41      1.77 o 
   6 -13   0       27.84       29.60      0.97 o 
   0 -12   0      286.85      297.24      5.51 o 
   1 -12   0      103.68      100.69      2.01 o 
   2 -12   0       65.67       61.21      1.31 o 
   3 -12   0       93.50       85.74      2.75 o 
   4 -12   0       70.04       77.30      2.30 o 
   5 -12   0        4.49        7.62      0.80 o 
   6 -12   0       10.31        9.48      0.80 o 
   1 -11   0      250.90      182.00    110.95 o 
   2 -11   0      197.76      182.01      3.01 o 
   3 -11   0      107.95      102.25      2.93 o 
   4 -11   0       95.20      101.35      2.93 o 
   5 -11   0       19.77       21.70      1.15 o 
   6 -11   0        8.45       10.01      0.80 o 
   7 -11   0        5.95        7.62      0.71 o 
   0 -10   0      581.77      567.93      6.87 o 
   1 -10   0       18.24       18.25      0.69 o 
   2 -10   0       39.66       38.06      0.94 o 
   3 -10   0      200.23      184.48      4.17 o 
   4 -10   0      479.97      457.67      6.68 o 
   5 -10   0       68.25       70.38      2.04 o 
   6 -10   0       69.91       69.59      2.22 o 
   7 -10   0       45.30       47.06      1.51 o 
   8 -10   0       29.42       22.24      0.89 o 
   1  -9   0      302.37      259.67      5.60 o 
   2  -9   0     1093.67     1017.81     12.08 o 
   3  -9   0      211.61      191.80      3.91 o 
   4  -9   0      249.87      230.78      4.62 o 
   5  -9   0      503.71      491.55      6.86 o 
   6  -9   0       18.06       17.81      1.24 o 
   7  -9   0       94.39      104.28      3.01 o 
   8  -9   0       10.72        7.62      0.71 o 
   0  -8   0       70.57       41.23      1.15 o 
   1  -8   0      579.72      501.99      7.86 o 
   2  -8   0      224.63      205.71      2.51 o 
   3  -8   0      229.68      222.34      3.91 o 
   4  -8   0      155.21      157.42      3.55 o 
   5  -8   0      328.88      319.45      5.42 o 
   6  -8   0       22.39       20.55      1.24 o 
   7  -8   0       54.47       52.38      1.60 o 
   8  -8   0       47.34       51.05      1.51 o 
   1  -7   0      360.45      324.47      2.80 o 
   2  -7   0     1887.21     1883.91     43.30 o 
   3  -7   0      137.83      134.79      2.84 o 
   4  -7   0      106.79       97.29      2.66 o 
   5  -7   0      576.10      583.93      7.05 o 
   6  -7   0        4.20        4.43      0.89 o 
   7  -7   0      136.65      141.67      3.73 o 
   8  -7   0       26.93       24.81      1.15 o 
   9  -7   0       40.41       27.56      0.97 o 
   0  -6   0    15347.53    13771.74     94.10 o 
   1  -6   0       10.09       13.04      0.80 o 
   2  -6   0      246.49      273.70      3.96 o 
   3  -6   0      108.82      111.24      2.40 o 
   4  -6   0     1274.23     1363.12      9.91 o 
   5  -6   0       47.10       51.58      1.60 o 
   6  -6   0       61.17       52.38      1.68 o 
   7  -6   0       68.94       64.71      2.04 o 
   8  -6   0       65.15       77.65      2.39 o 
   9  -6   0       11.64        9.21      0.71 o 
   1  -5   0       72.48       70.07      1.07 o 
   2  -5   0      556.96      496.75      5.77 o 
   3  -5   0       74.18       62.16      1.68 o 
   4  -5   0      576.53      554.28      5.54 o 
   5  -5   0       43.48       55.21      1.60 o 
   6  -5   0       10.40        9.30      0.89 o 
   7  -5   0       92.77       99.04      2.75 o 
   8  -5   0        5.52       10.63      1.06 o 
   9  -5   0      139.54      127.15      3.02 o 
   0  -4   0     1471.90     1368.78      6.80 o 
   1  -4   0       16.83       15.34      0.35 o 
   2  -4   0      275.36      275.72      7.88 o 
   3  -4   0      263.04      264.79      3.11 o 
   4  -4   0     1197.42     1352.35      8.83 o 
   5  -4   0      116.95      190.01      3.46 o 
   6  -4   0      188.04      217.40      4.08 o 
   7  -4   0      135.10      142.82      3.64 o 
   8  -4   0      190.60      210.46      4.44 o 
   9  -4   0        8.29        7.88      0.89 o 
   1  -3   0      439.35      430.56     17.27 o 
   2  -3   0     7348.48     7953.47    306.06 o 
   3  -3   0      801.68      809.40      5.48 o 
   4  -3   0      382.32      427.68      4.37 o 
   5  -3   0      687.61      733.74      6.79 o 
   6  -3   0       71.01       80.49      2.22 o 
   7  -3   0       16.58       12.93      1.06 o 
   8  -3   0       52.53       45.29      1.51 o 
   9  -3   0      261.51      239.65      4.27 o 
  10  -3   0        7.84        4.61      0.53 o 
   0  -2   0      147.85      119.75      1.16 o 
   1  -2   0     1745.60     1785.25     67.21 o 
   2  -2   0     2552.60     2903.28    108.59 o 
   3  -2   0      150.81      196.70      2.40 o 
   4  -2   0      279.45      336.42      3.74 o 
   5  -2   0     1771.67     2294.73     13.07 o 
   6  -2   0      196.47      220.28      4.17 o 
   7  -2   0      121.40      123.64      3.55 o 
   8  -2   0       28.01       32.25      1.42 o 
   9  -2   0       34.12       33.32      1.33 o 
  10  -2   0      138.88       83.61      2.13 o 
   1  -1   0      204.01      197.67      7.03 o 
   2  -1   0     3520.22     4350.97     89.42 o 
   3  -1   0      519.18      590.86      4.97 o 
   4  -1   0      646.88      826.83      6.18 o 
   5  -1   0      483.58      583.48      6.06 o 
   6  -1   0       42.37       46.79      1.51 o 
   7  -1   0      200.94      213.07      4.71 o 
   8  -1   0       10.21       12.58      1.24 o 
   9  -1   0      234.15      187.32      4.17 o 
  10  -1   0        8.18        3.10      0.62 o 
   1   0   0        0.24        2.21      0.31 o 
   2   0   0      523.64      855.17      5.72 o 
   3   0   0      144.22      143.32      1.57 o 
   4   0   0      193.45      268.28      3.64 o 
   5   0   0        0.78        0.89      1.06 o 
   6   0   0      350.74      446.94      6.32 o 
   7   0   0      205.80      223.11      4.97 o 
   8   0   0      180.86      213.10      5.06 o 
   9   0   0        4.91        5.49      0.97 o 
  10   0   0        1.81        0.62      0.97 o 
  -1 -16   1      145.43      179.21      2.23 o 
   0 -16   1        3.76        2.85      0.44 o 
   1 -16   1       26.93       29.87      0.69 o 
  -3 -15   1       49.67       46.80      1.42 o 
  -2 -15   1        1.12       -0.08      1.11 o 
  -1 -15   1        2.15        2.22      0.50 o 
   0 -15   1       43.94       44.09      0.94 o 
   1 -15   1       44.37       41.11      0.91 o 
   2 -15   1        3.52        4.49      0.66 o 
   3 -15   1       15.39       20.82      0.89 o 
  -5 -14   1        4.88        7.79      0.71 o 
  -4 -14   1       18.13       13.38      0.89 o 
  -3 -14   1       20.07       21.26      1.06 o 
  -2 -14   1       95.56       94.66      1.88 o 
  -1 -14   1      118.25      112.86      2.25 o 
   0 -14   1       54.65       54.92      1.51 o 
   1 -14   1       13.59       13.36      0.72 o 
   2 -14   1      158.91      145.92      2.60 o 
   3 -14   1        2.85        3.10      0.71 o 
   4 -14   1       40.34       48.65      1.51 o 
   5 -14   1       43.58       48.66      1.51 o 
  -6 -13   1        9.16       11.87      0.71 o 
  -5 -13   1       10.30       16.21      0.89 o 
  -4 -13   1        0.26       -0.27      0.71 o 
  -3 -13   1       82.47       82.01      2.57 o 
  -2 -13   1       46.95       48.87      3.28 o 
  -1 -13   1       12.59       12.35      8.90 o 
   0 -13   1       68.05       65.67      1.34 o 
   1 -13   1       98.22      133.84     30.41 o 
   2 -13   1       21.43       17.57      0.78 o 
   3 -13   1       26.69       27.91      1.33 o 
   4 -13   1       26.20       26.85      1.15 o 
   5 -13   1       10.92       10.36      0.80 o 
  -6 -12   1       59.97       59.66      1.77 o 
  -5 -12   1       70.89       66.75      2.04 o 
  -4 -12   1       14.26       17.72      1.15 o 
  -3 -12   1      416.43      430.02      6.67 o 
  -2 -12   1       30.57       28.13      0.94 o 
  -1 -12   1       21.99       16.42      1.11 o 
   0 -12   1       41.32       38.34      1.03 o 
   1 -12   1      218.67      197.26      3.23 o 
   2 -12   1       26.39       26.82      0.91 o 
   3 -12   1      133.72      128.89      3.73 o 
   4 -12   1       16.07       19.49      1.15 o 
   5 -12   1        4.74        7.17      0.89 o 
   6 -12   1       15.66       18.07      0.89 o 
  -7 -11   1       24.39       24.54      1.06 o 
  -6 -11   1       49.73       46.09      1.51 o 
  -5 -11   1      319.90      313.20      5.60 o 
  -4 -11   1       45.38       49.36      1.68 o 
  -3 -11   1      328.09      325.83      5.87 o 
  -2 -11   1      167.95      155.52      2.76 o 
  -1 -11   1       23.91       20.46      0.93 o 
   0 -11   1      248.58      222.74      3.27 o 
   1 -11   1      340.01      262.43    159.57 o 
   2 -11   1      112.56      114.52      2.19 o 
   3 -11   1      635.94      598.72      7.76 o 
   4 -11   1      223.89      219.60      4.71 o 
   5 -11   1       15.66       19.40      1.15 o 
   6 -11   1        4.14        4.96      0.71 o 
   7 -11   1       25.03       25.16      0.97 o 
  -8 -10   1       59.24       54.26      1.60 o 
  -7 -10   1       16.65       13.64      0.89 o 
  -6 -10   1       76.37       68.88      2.13 o 
  -5 -10   1      128.05      125.42      3.64 o 
  -4 -10   1      318.98      314.69      5.60 o 
  -3 -10   1       39.27       40.58      1.51 o 
  -2 -10   1        6.52        6.96      0.75 o 
  -1 -10   1      401.85      362.20      9.79 o 
   0 -10   1        4.13        4.51      0.53 o 
   1 -10   1       50.48       52.25      1.16 o 
   2 -10   1      972.85      941.17     18.90 o 
   3 -10   1      556.32      547.17      7.22 o 
   4 -10   1      133.55      132.08      3.73 o 
   5 -10   1      244.56      231.37      4.80 o 
   6 -10   1       55.25       59.82      1.77 o 
   7 -10   1       29.69       31.45      1.06 o 
  -8  -9   1       36.08       31.28      1.06 o 
  -7  -9   1       18.21       20.02      1.15 o 
  -6  -9   1        2.66        1.86      0.89 o 
  -5  -9   1      314.63      312.72      5.60 o 
  -4  -9   1      358.62      361.20      5.78 o 
  -3  -9   1      241.77      216.21      4.26 o 
  -2  -9   1       51.93       49.68      1.06 o 
  -1  -9   1        6.58        4.47      0.50 o 
   0  -9   1       58.11       51.95      1.13 o 
   1  -9   1      100.00       79.03      1.51 o 
   2  -9   1      120.90      116.38      4.61 o 
   3  -9   1      168.43      152.21      3.55 o 
   4  -9   1      143.32      147.63      3.73 o 
   5  -9   1       10.86       15.68      1.06 o 
   6  -9   1      138.21      139.37      3.73 o 
   7  -9   1       12.83       13.29      0.97 o 
   8  -9   1       13.51       10.98      0.80 o 
  -8  -8   1       24.77       28.26      1.15 o 
  -7  -8   1       57.91       58.85      1.77 o 
  -6  -8   1      489.05      516.67      7.21 o 
  -5  -8   1       78.81       82.98      2.57 o 
  -4  -8   1       34.32       37.39      1.33 o 
  -3  -8   1      355.56      333.82      4.89 o 
  -2  -8   1     1089.48     1061.50     12.98 o 
  -1  -8   1      379.86      356.01      3.24 o 
   0  -8   1      981.96      965.59      9.47 o 
   1  -8   1      468.58      424.37      6.06 o 
   2  -8   1      460.64      429.26      8.55 o 
   3  -8   1      127.31      125.97      3.02 o 
   4  -8   1      753.83      707.73      7.78 o 
   5  -8   1      331.96      333.95      5.60 o 
   6  -8   1      344.03      346.61      5.78 o 
   7  -8   1       23.31       23.66      1.24 o 
   8  -8   1       25.81       25.16      1.06 o 
  -9  -7   1       38.09       36.33      1.06 o 
  -8  -7   1      147.49      135.85      3.37 o 
  -7  -7   1      144.47      152.95      3.81 o 
  -6  -7   1       36.35       39.87      1.51 o 
  -5  -7   1       40.33       39.34      1.42 o 
  -4  -7   1        2.61        2.92      0.62 o 
  -3  -7   1      906.61      899.18      7.80 o 
  -2  -7   1      360.65      315.13      7.08 o 
  -1  -7   1       31.25       25.92      0.56 o 
   0  -7   1      401.29      300.08      5.66 o 
   1  -7   1      870.83      801.43     18.31 o 
   2  -7   1       92.51       73.74      1.47 o 
   3  -7   1      190.55      163.48      3.20 o 
   4  -7   1      771.63      753.48      7.51 o 
   5  -7   1       85.91       84.23      2.48 o 
   6  -7   1      180.14      189.76      4.35 o 
   7  -7   1       26.68       37.21      1.42 o 
   8  -7   1       43.49       39.61      1.33 o 
   9  -7   1       12.36       11.78      0.71 o 
  -9  -6   1       13.33        9.04      0.80 o 
  -8  -6   1       70.80       63.56      2.04 o 
  -7  -6   1       86.89       88.75      2.66 o 
  -6  -6   1      222.34      227.59      4.53 o 
  -5  -6   1       97.26      106.06      2.93 o 
  -4  -6   1       13.56       16.12      0.80 o 
  -3  -6   1      525.32      483.61      5.09 o 
  -2  -6   1       94.10      105.61      4.12 o 
  -1  -6   1     1721.29     1546.44     16.36 o 
   0  -6   1      345.59      317.07      3.83 o 
   1  -6   1      227.66      206.53      3.16 o 
   2  -6   1       93.87       76.95      5.90 o 
   3  -6   1       15.75       12.14      0.71 o 
   4  -6   1       38.59       37.66      1.15 o 
   5  -6   1      182.25      176.74      3.73 o 
   6  -6   1        3.62        5.23      0.89 o 
   7  -6   1       36.75       39.96      1.51 o 
   8  -6   1       30.30       26.49      1.24 o 
   9  -6   1       11.61        9.12      0.71 o 
  -9  -5   1       40.60       34.03      1.15 o 
  -8  -5   1       25.06       20.91      1.15 o 
  -7  -5   1       83.36       84.31      2.57 o 
  -6  -5   1       85.98       97.88      2.93 o 
  -5  -5   1     1196.03     1336.69     10.25 o 
  -4  -5   1      271.20      300.77      4.18 o 
  -3  -5   1       35.14       28.27      0.80 o 
  -2  -5   1     2285.58     2233.31     18.37 o 
  -1  -5   1       10.47        7.53      0.31 o 
   0  -5   1     1161.58     1053.14      5.89 o 
   1  -5   1       19.89       22.81      0.97 o 
   2  -5   1      946.41      991.74     34.35 o 
   3  -5   1     2453.86     2605.16     13.32 o 
   4  -5   1      740.09      757.31      6.71 o 
   5  -5   1       51.48       55.22      1.60 o 
   6  -5   1      100.97      117.50      3.37 o 
   7  -5   1       67.86       74.90      2.22 o 
   8  -5   1      160.34      159.91      3.82 o 
   9  -5   1       38.43       39.17      1.15 o 
  -9  -4   1       16.05       15.59      0.89 o 
  -8  -4   1       21.11       18.07      1.06 o 
  -7  -4   1       94.31       96.65      2.75 o 
  -6  -4   1       33.46       40.14      1.24 o 
  -5  -4   1      291.96      338.21      4.62 o 
  -4  -4   1      912.00     1058.23      7.81 o 
  -3  -4   1      171.36      176.86      2.66 o 
  -2  -4   1     1513.58     1428.47     19.71 o 
  -1  -4   1      712.71      645.53     11.79 o 
   0  -4   1     2030.51     1688.34     26.61 o 
   1  -4   1       31.69       28.10      0.56 o 
   2  -4   1     3913.92     3785.29    149.92 o 
   3  -4   1      426.63      437.03      4.19 o 
   4  -4   1        3.75        4.16      0.53 o 
   5  -4   1      123.03      154.27      3.28 o 
   6  -4   1      111.13      124.08      3.37 o 
   7  -4   1       36.40       34.91      1.33 o 
   8  -4   1      169.46      143.94      3.82 o 
   9  -4   1       32.40       32.70      1.24 o 
 -10  -3   1       59.39       43.35      1.33 o 
  -9  -3   1        4.45        2.75      0.80 o 
  -8  -3   1       55.81       69.84      2.13 o 
  -7  -3   1      104.76      116.17      3.28 o 
  -6  -3   1      284.79      357.65      5.16 o 
  -5  -3   1      909.84     1053.80      8.43 o 
  -4  -3   1      855.29     1052.13      7.45 o 
  -3  -3   1      149.52      164.67      2.40 o 
  -2  -3   1      277.83      274.86      5.21 o 
  -1  -3   1       72.40       84.52      1.42 o 
   0  -3   1       67.78       82.32      2.00 o 
   1  -3   1      856.21      808.12     17.50 o 
   2  -3   1      644.44      673.91     22.51 o 
   3  -3   1      604.94      583.67      4.75 o 
   4  -3   1     1305.95     1612.54      9.85 o 
   5  -3   1       22.92       15.24      0.89 o 
   6  -3   1      305.38      354.89      5.42 o 
   7  -3   1       85.07      102.58      2.75 o 
   8  -3   1      253.18      271.02      5.15 o 
   9  -3   1       56.02       47.24      1.42 o 
 -10  -2   1        9.28        5.49      0.62 o 
  -9  -2   1        9.62       12.31      0.89 o 
  -8  -2   1       22.41       29.24      1.33 o 
  -7  -2   1      216.27      237.43      4.53 o 
  -6  -2   1      446.91      498.57      5.97 o 
  -5  -2   1       11.10       11.87      0.80 o 
  -4  -2   1      590.79      727.86      5.90 o 
  -3  -2   1      214.13      210.28      2.58 o 
  -2  -2   1     2938.62     3458.61     50.17 o 
  -1  -2   1      800.23      772.19      6.65 o 
   0  -2   1     4686.63     4028.60     51.53 o 
   1  -2   1      498.31      430.30     11.58 o 
   2  -2   1     5702.28     6524.68     35.29 o 
   3  -2   1      376.62      388.04      3.66 o 
   4  -2   1      684.11      752.63      6.18 o 
   5  -2   1      300.25      338.13      4.62 o 
   6  -2   1      640.30      700.84      7.77 o 
   7  -2   1       19.45       30.39      1.33 o 
   8  -2   1       31.84       32.78      1.51 o 
   9  -2   1       22.55       22.24      1.15 o 
  10  -2   1        0.21       -0.62      0.80 o 
 -10  -1   1        0.01        0.27      0.80 o 
  -9  -1   1      245.24      216.40      4.35 o 
  -8  -1   1       41.91       40.23      1.51 o 
  -7  -1   1      230.66      247.87      4.62 o 
  -6  -1   1      251.47      324.30      4.80 o 
  -5  -1   1      223.92      289.12      4.00 o 
  -4  -1   1      985.19     1174.20      7.83 o 
  -3  -1   1     2024.75     2762.96     50.99 o 
  -2  -1   1      161.81      168.00      7.61 o 
  -1  -1   1       31.66       28.53      4.70 o 
   0  -1   1     1054.28      867.89      6.31 o 
   1  -1   1     6825.31     6994.52    136.71 o 
   2  -1   1     1527.28     1596.28     29.36 o 
   3  -1   1      764.16     1018.66      4.73 o 
   4  -1   1     3050.82     3699.88     17.37 o 
   5  -1   1      194.76      219.01      3.82 o 
   6  -1   1      165.60      192.42      4.08 o 
   7  -1   1      208.05      233.77      4.88 o 
   8  -1   1      229.05      203.45      4.80 o 
   9  -1   1       90.77       79.27      2.39 o 
  10  -1   1       39.83       24.64      0.89 o 
 -10   0   1       38.34       19.85      0.89 o 
  -9   0   1        3.89        4.78      0.97 o 
  -8   0   1      100.21       99.67      3.10 o 
  -7   0   1      173.24      193.92      4.88 o 
  -6   0   1      705.45      723.50      7.60 o 
  -5   0   1      158.99      212.16      3.64 o 
  -4   0   1       26.63       27.38      0.80 o 
  -3   0   1     2096.35     2657.50     34.27 o 
  -2   0   1      538.97      614.16      8.96 o 
  -1   0   1        4.68       19.24      0.62 o 
   0   0   1        6.39        3.94      0.19 o 
   1   0   1      256.83      305.12      6.41 o 
   2   0   1     1175.37     1297.09     24.59 o 
   3   0   1        0.35        0.89      0.31 o 
   4   0   1      547.61      604.52      5.63 o 
   5   0   1      308.18      318.45      4.54 o 
   6   0   1       49.47       40.86      1.33 o 
   7   0   1      110.23      126.29      3.46 o 
   8   0   1       63.82       67.45      2.22 o 
   9   0   1       35.98       29.68      1.33 o 
  10   0   1       18.26       16.12      0.80 o 
  -3 -15   2        2.69        2.75      0.62 o 
  -2 -15   2       15.98       18.38      0.66 o 
  -1 -15   2       61.27       70.28      1.55 o 
   0 -15   2       38.47       48.08      1.77 o 
   1 -15   2       28.77       27.78      1.15 o 
   2 -15   2        1.64        3.68      0.71 o 
   3 -15   2       78.66       78.39      2.22 o 
  -4 -14   2       20.74       20.02      0.97 o 
  -3 -14   2       10.58       12.93      0.89 o 
  -2 -14   2       15.80       18.09      1.24 o 
  -1 -14   2       13.16       12.60      1.15 o 
   0 -14   2        7.90        8.59      0.63 o 
   1 -14   2      146.93      145.94      8.47 o 
   2 -14   2       10.71       13.73      0.66 o 
   3 -14   2       34.33       35.36      1.24 o 
   4 -14   2        4.71        3.72      0.62 o 
  -5 -13   2       17.92       18.52      0.97 o 
  -4 -13   2       16.13       19.40      1.06 o 
  -3 -13   2      234.81      218.94      4.62 o 
  -2 -13   2      111.69      123.34      2.42 o 
  -1 -13   2       78.05       63.69      1.31 o 
   0 -13   2       43.31       44.32      2.13 o 
   1 -13   2       13.31       10.10      6.02 o 
   2 -13   2        2.40        3.79      1.59 o 
   3 -13   2       40.76       53.43      1.68 o 
   4 -13   2       39.31       46.52      1.33 o 
   5 -13   2       57.05       61.96      1.95 o 
  -6 -12   2       17.98       21.09      1.06 o 
  -5 -12   2       17.42       14.26      1.06 o 
  -4 -12   2       30.60       33.93      1.42 o 
  -3 -12   2        1.41        0.71      1.33 o 
  -2 -12   2       54.86       51.68      1.19 o 
  -1 -12   2       19.42       18.10      0.81 o 
   0 -12   2       10.40       10.19      0.69 o 
   1 -12   2      225.00      223.40      6.79 o 
   2 -12   2      145.73      150.47      3.37 o 
   3 -12   2        3.85        2.30      0.89 o 
   4 -12   2       23.64       25.43      1.15 o 
   5 -12   2      102.57      107.66      3.02 o 
   6 -12   2       55.03       53.10      1.51 o 
  -7 -11   2        7.88        7.80      0.71 o 
  -6 -11   2       52.94       62.13      1.95 o 
  -5 -11   2        7.85        5.93      0.97 o 
  -4 -11   2      107.08       97.10      2.84 o 
  -3 -11   2       49.76       40.15      1.51 o 
  -2 -11   2       48.76       46.99      2.30 o 
  -1 -11   2      248.33      173.19    106.19 o 
   0 -11   2      120.89      108.44      2.21 o 
   1 -11   2      300.84      302.33     11.55 o 
   2 -11   2      345.05      327.74      5.47 o 
   3 -11   2       19.07       17.81      1.06 o 
   4 -11   2      156.61      145.25      3.82 o 
   5 -11   2        2.73        2.30      0.80 o 
   6 -11   2        2.59        4.25      0.71 o 
   7 -11   2        0.89        1.42      0.62 o 
  -7 -10   2       45.04       43.43      1.33 o 
  -6 -10   2       97.95       97.63      2.84 o 
  -5 -10   2      143.13      141.77      3.90 o 
  -4 -10   2      131.39      135.81      3.90 o 
  -3 -10   2        3.73        4.87      0.89 o 
  -2 -10   2      148.25      142.85      4.26 o 
  -1 -10   2      259.03      235.54      9.51 o 
   0 -10   2      668.91      636.15     10.40 o 
   1 -10   2       84.54       78.09      1.72 o 
   2 -10   2      766.69      741.48     13.54 o 
   3 -10   2      160.34      165.49      3.99 o 
   4 -10   2       73.21       71.80      2.22 o 
   5 -10   2       40.62       42.45      1.51 o 
   6 -10   2       29.40       27.82      1.15 o 
   7 -10   2      123.39      130.50      3.02 o 
  -8  -9   2        6.80        7.17      0.71 o 
  -7  -9   2       96.91       97.81      2.66 o 
  -6  -9   2       36.54       37.75      1.42 o 
  -5  -9   2       67.19       73.57      2.22 o 
  -4  -9   2      571.52      535.84      7.22 o 
  -3  -9   2       91.39       95.41      2.66 o 
  -2  -9   2       27.92       27.23      0.89 o 
  -1  -9   2      375.57      349.55      6.90 o 
   0  -9   2      797.21      709.72      5.25 o 
   1  -9   2        1.39        2.93      0.44 o 
   2  -9   2      216.11      209.03      8.79 o 
   3  -9   2      743.19      687.56      7.86 o 
   4  -9   2      226.26      235.60      4.71 o 
   5  -9   2      381.44      372.29      5.96 o 
   6  -9   2       76.78       66.49      2.04 o 
   7  -9   2        2.78        2.21      0.71 o 
   8  -9   2        6.42        8.33      0.71 o 
  -8  -8   2        3.82        3.90      0.80 o 
  -7  -8   2       37.04       31.28      1.33 o 
  -6  -8   2       65.93       71.00      2.30 o 
  -5  -8   2      238.16      238.20      4.88 o 
  -4  -8   2       54.74       49.90      1.60 o 
  -3  -8   2      170.15      159.23      3.64 o 
  -2  -8   2       12.80        8.31      0.53 o 
  -1  -8   2      469.31      488.22      6.24 o 
   0  -8   2      162.48      160.78      2.88 o 
   1  -8   2      321.34      274.93     11.61 o 
   2  -8   2      340.13      318.36     14.90 o 
   3  -8   2      192.03      177.30      3.73 o 
   4  -8   2        3.88        3.90      0.89 o 
   5  -8   2      119.16      114.41      3.37 o 
   6  -8   2       56.68       49.19      1.60 o 
   7  -8   2      298.70      288.34      4.98 o 
   8  -8   2       15.25       12.14      0.80 o 
  -9  -7   2       18.11       14.80      0.80 o 
  -8  -7   2        3.72        3.63      0.80 o 
  -7  -7   2      149.59      149.94      3.90 o 
  -6  -7   2       24.14       40.05      1.51 o 
  -5  -7   2      539.44      527.94      6.95 o 
  -4  -7   2      311.36      320.80      5.07 o 
  -3  -7   2      466.45      433.37      5.44 o 
  -2  -7   2      922.68      890.86      5.32 o 
  -1  -7   2       81.98       76.49      1.50 o 
   0  -7   2     1055.42     1016.97     16.42 o 
   1  -7   2      121.10      105.28      2.57 o 
   2  -7   2      100.24      106.78      7.67 o 
   3  -7   2       55.65       53.62      1.60 o 
   4  -7   2      185.81      170.62      3.64 o 
   5  -7   2      238.65      226.67      4.53 o 
   6  -7   2      146.18      148.16      3.90 o 
   7  -7   2       52.92       51.05      1.60 o 
   8  -7   2       52.36       41.12      1.33 o 
  -9  -6   2       32.24       22.77      0.97 o 
  -8  -6   2       78.47       73.58      2.39 o 
  -7  -6   2       55.82       74.45      2.30 o 
  -6  -6   2      177.21      182.83      4.26 o 
  -5  -6   2       34.88       37.30      1.33 o 
  -4  -6   2      152.48      184.06      3.55 o 
  -3  -6   2       85.16       82.03      2.31 o 
  -2  -6   2     3508.20     3382.37     15.66 o 
  -1  -6   2       52.63       64.34      1.25 o 
   0  -6   2      698.33      623.85     21.41 o 
   1  -6   2      797.11      716.94     11.21 o 
   2  -6   2     3459.79     3382.15     46.40 o 
   3  -6   2       93.27       88.69      2.31 o 
   4  -6   2      518.99      465.32      5.71 o 
   5  -6   2       69.34       67.19      1.86 o 
   6  -6   2       33.43       35.80      1.42 o 
   7  -6   2       36.90       37.57      1.42 o 
   8  -6   2       19.70       20.02      1.06 o 
   9  -6   2        5.85        6.47      0.62 o 
  -9  -5   2       10.67        9.74      0.80 o 
  -8  -5   2       15.21       15.77      1.06 o 
  -7  -5   2       34.51       39.43      1.51 o 
  -6  -5   2       26.88       31.81      1.33 o 
  -5  -5   2       92.85       99.14      2.93 o 
  -4  -5   2      333.36      303.22      4.36 o 
  -3  -5   2      238.98      218.85      3.38 o 
  -2  -5   2      965.73      896.30      4.61 o 
  -1  -5   2      117.69       85.46      1.29 o 
   0  -5   2     1075.52      897.61     14.86 o 
   1  -5   2      627.02      649.02      9.72 o 
   2  -5   2      278.98      247.48      2.33 o 
   3  -5   2      182.70      170.79      2.93 o 
   4  -5   2      957.24      933.18      7.98 o 
   5  -5   2      101.90       99.32      2.84 o 
   6  -5   2      153.90      158.47      3.90 o 
   7  -5   2      218.05      242.05      4.88 o 
   8  -5   2       99.13       88.68      2.57 o 
   9  -5   2       19.50       24.27      0.97 o 
  -9  -4   2       34.18       32.43      1.24 o 
  -8  -4   2      105.64       99.59      2.75 o 
  -7  -4   2       73.45       75.35      2.22 o 
  -6  -4   2       91.36       96.29      2.57 o 
  -5  -4   2      151.52      168.70      3.55 o 
  -4  -4   2      201.59      206.08      3.46 o 
  -3  -4   2       94.86       71.68      1.86 o 
  -2  -4   2       40.99       33.72      0.89 o 
  -1  -4   2     4404.69     4069.47     56.74 o 
   0  -4   2      682.07      630.72      3.27 o 
   1  -4   2       36.66       33.18      1.55 o 
   2  -4   2     3130.28     3185.53     55.04 o 
   3  -4   2      987.19     1218.11      8.10 o 
   4  -4   2     1118.82     1328.27      9.45 o 
   5  -4   2       23.79       27.29      1.06 o 
   6  -4   2      264.61      271.43      4.98 o 
   7  -4   2      479.94      504.33      7.04 o 
   8  -4   2       40.45       49.00      1.51 o 
   9  -4   2       55.78       48.40      1.42 o 
  -9  -3   2       12.81        7.80      0.80 o 
  -8  -3   2        2.03        2.92      0.89 o 
  -7  -3   2       35.64       35.89      1.42 o 
  -6  -3   2        6.47        9.12      0.89 o 
  -5  -3   2       40.58       41.30      1.24 o 
  -4  -3   2     1262.99     1352.33      9.38 o 
  -3  -3   2      500.76      481.41      4.65 o 
  -2  -3   2       38.96       29.67      1.29 o 
  -1  -3   2       99.33      100.30      1.33 o 
   0  -3   2     5745.14     4879.10     32.09 o 
   1  -3   2        5.96        6.33      0.28 o 
   2  -3   2     1930.42     1983.28     54.55 o 
   3  -3   2      906.40     1035.50      7.10 o 
   4  -3   2      864.19      915.90      7.35 o 
   5  -3   2      269.16      270.38      4.36 o 
   6  -3   2      484.34      486.04      6.41 o 
   7  -3   2      393.04      431.33      6.58 o 
   8  -3   2       29.89       30.74      1.42 o 
   9  -3   2      121.27      133.59      3.37 o 
 -10  -2   2        6.17        3.19      0.53 o 
  -9  -2   2       42.81       43.78      1.33 o 
  -8  -2   2        7.43        7.09      0.97 o 
  -7  -2   2      221.41      260.53      5.06 o 
  -6  -2   2        8.66        6.55      0.97 o 
  -5  -2   2      284.16      331.82      4.98 o 
  -4  -2   2      437.10      547.62      5.62 o 
  -3  -2   2      117.05      184.37      2.84 o 
  -2  -2   2      260.62      270.26      2.58 o 
  -1  -2   2    20063.83    19937.99    197.59 o 
   0  -2   2     5514.66     4722.49    113.31 o 
   1  -2   2      901.08      838.95     17.24 o 
   2  -2   2      964.89      963.37     16.78 o 
   3  -2   2     1923.21     2169.06     11.27 o 
   4  -2   2      307.62      317.32      4.09 o 
   5  -2   2       60.14       74.10      2.13 o 
   6  -2   2      255.50      300.12      5.33 o 
   7  -2   2      862.37      999.30     10.55 o 
   8  -2   2      385.14      389.13      6.41 o 
   9  -2   2        0.50        0.35      0.62 o 
 -10  -1   2       55.50       47.42      1.51 o 
  -9  -1   2       28.70       23.83      1.15 o 
  -8  -1   2        3.57        2.21      1.06 o 
  -7  -1   2       92.39       95.49      2.84 o 
  -6  -1   2       25.72       87.09      2.48 o 
  -5  -1   2      490.71      572.91      6.87 o 
  -4  -1   2      204.48      251.57      3.82 o 
  -3  -1   2      760.05      830.95     10.16 o 
  -2  -1   2     6087.08     6842.61     70.13 o 
  -1  -1   2       43.04       36.69      0.93 o 
   0  -1   2     4125.93     3513.92     21.67 o 
   1  -1   2      292.49      319.09      5.18 o 
   2  -1   2      917.59      958.60     18.82 o 
   3  -1   2        9.03       18.52      2.97 o 
   4  -1   2      536.11      586.75      5.72 o 
   5  -1   2      320.92      380.01      5.25 o 
   6  -1   2      345.97      350.44      5.51 o 
   7  -1   2      326.50      371.62      6.31 o 
   8  -1   2      317.81      311.49      5.78 o 
   9  -1   2       32.57       27.91      1.15 o 
 -10   0   2       10.11       10.01      0.71 o 
  -9   0   2       67.83       60.54      1.86 o 
  -8   0   2      159.28      141.26      4.08 o 
  -7   0   2       30.92       24.37      1.42 o 
  -6   0   2       44.28       63.19      1.95 o 
  -5   0   2      240.17      247.67      4.09 o 
  -4   0   2       48.12       66.66      1.95 o 
  -3   0   2      164.83      192.48      3.24 o 
  -2   0   2    81031.55    98146.02   2662.07 o 
  -1   0   2       21.50       20.28      0.75 o 
   0   0   2     1151.48     1049.60      8.74 o 
   1   0   2        1.55        3.26      0.31 o 
   2   0   2     1775.79     1999.32     35.79 o 
   3   0   2        6.06        4.71      0.31 o 
   4   0   2     3321.95     4065.88     19.45 o 
   5   0   2       42.27       39.17      1.24 o 
   6   0   2      117.43      138.46      3.64 o 
   7   0   2       67.82       74.02      2.30 o 
   8   0   2       25.85       38.10      1.68 o 
   9   0   2       27.12       23.04      1.15 o 
  -3 -15   3       20.81       21.80      0.89 o 
  -2 -15   3       34.26       32.46      0.97 o 
  -1 -15   3       16.73       15.22      0.66 o 
   0 -15   3       31.74       33.73      0.78 o 
   1 -15   3        2.04        4.07      0.75 o 
   2 -15   3       81.96       88.73      1.69 o 
  -4 -14   3       26.32       22.86      0.97 o 
  -3 -14   3       45.11       48.21      1.42 o 
  -2 -14   3       47.86       47.30      1.82 o 
  -1 -14   3       26.38       22.33      0.81 o 
   0 -14   3      189.06      194.42      2.89 o 
   1 -14   3        6.09        9.08      0.63 o 
   2 -14   3        2.45        1.42      0.66 o 
   3 -14   3       43.11       41.30      1.33 o 
   4 -14   3       57.44       67.64      1.77 o 
  -5 -13   3       17.20       17.28      0.89 o 
  -4 -13   3        3.72        4.43      0.80 o 
  -3 -13   3       77.11       74.74      2.31 o 
  -2 -13   3       40.40       43.62      1.73 o 
  -1 -13   3       59.12       62.20      2.39 o 
   0 -13   3       25.27       22.60      0.81 o 
   1 -13   3       18.80       25.03     14.35 o 
   2 -13   3       79.32       79.18      2.84 o 
   3 -13   3        5.48        7.17      0.80 o 
   4 -13   3       22.14       23.66      1.06 o 
   5 -13   3       12.38       15.06      0.80 o 
  -6 -12   3       25.44       24.01      0.97 o 
  -5 -12   3      119.78      120.90      3.19 o 
  -4 -12   3       54.90       53.35      1.60 o 
  -3 -12   3       41.65       45.90      1.60 o 
  -2 -12   3       94.96       99.73      2.13 o 
  -1 -12   3       43.98       30.89      9.79 o 
   0 -12   3       18.42       15.22      0.74 o 
   1 -12   3      109.65      110.80      3.50 o 
   2 -12   3        7.09        8.36      0.63 o 
   3 -12   3       69.90       70.12      2.13 o 
   4 -12   3       17.12       21.79      1.06 o 
   5 -12   3       19.87       17.98      0.97 o 
   6 -12   3        9.03       11.78      0.80 o 
  -7 -11   3       24.50       26.94      0.97 o 
  -6 -11   3       18.91       23.57      1.06 o 
  -5 -11   3       92.15       87.78      2.66 o 
  -4 -11   3       27.32       23.21      1.33 o 
  -3 -11   3       37.44       39.70      1.51 o 
  -2 -11   3      203.91      195.06      8.66 o 
  -1 -11   3      126.73      102.07     63.51 o 
   0 -11   3       86.03       86.40      2.70 o 
   1 -11   3      380.71      363.58      9.52 o 
   2 -11   3      260.13      256.20      4.71 o 
   3 -11   3       20.40       17.01      1.06 o 
   4 -11   3       14.91       12.40      1.06 o 
   5 -11   3       23.45       23.04      1.06 o 
   6 -11   3       41.02       47.15      1.33 o 
  -7 -10   3       43.83       42.63      1.33 o 
  -6 -10   3      152.44      155.99      3.90 o 
  -5 -10   3       72.74       74.02      2.22 o 
  -4 -10   3       32.27       39.34      1.51 o 
  -3 -10   3       71.61       78.27      2.30 o 
  -2 -10   3        2.33        2.75      1.24 o 
  -1 -10   3      210.06      222.12      3.23 o 
   0 -10   3      605.51      582.75      8.47 o 
   1 -10   3      743.75      697.69     25.33 o 
   2 -10   3      390.87      371.64      8.81 o 
   3 -10   3      539.08      521.25      7.04 o 
   4 -10   3      148.21      159.08      3.90 o 
   5 -10   3       96.44       89.82      2.66 o 
   6 -10   3       72.27       66.58      1.95 o 
   7 -10   3        4.69        3.19      0.62 o 
  -8  -9   3        6.31        5.23      0.62 o 
  -7  -9   3      128.33      135.64      3.46 o 
  -6  -9   3      206.08      229.95      4.79 o 
  -5  -9   3      115.97      117.87      3.19 o 
  -4  -9   3      285.84      285.43      5.42 o 
  -3  -9   3      254.38      247.14      4.89 o 
  -2  -9   3      212.88      196.45      2.92 o 
  -1  -9   3       15.96       15.33      0.69 o 
   0  -9   3       26.34       20.99      1.37 o 
   1  -9   3       65.49       54.49      2.39 o 
   2  -9   3      685.80      628.33      8.35 o 
   3  -9   3       13.80       12.49      0.97 o 
   4  -9   3      171.13      171.37      4.08 o 
   5  -9   3        1.12        3.19      0.80 o 
   6  -9   3       46.20       56.18      1.60 o 
   7  -9   3        5.62        3.19      0.71 o 
  -8  -8   3       93.40       90.46      2.66 o 
  -7  -8   3       33.63       24.81      1.33 o 
  -6  -8   3       21.00       22.33      1.24 o 
  -5  -8   3      287.28      279.03      5.51 o 
  -4  -8   3      162.18      159.02      3.90 o 
  -3  -8   3      121.08      121.97      3.37 o 
  -2  -8   3      104.94      121.81      7.32 o 
  -1  -8   3       96.63       84.26      1.66 o 
   0  -8   3      632.02      558.47      9.91 o 
   1  -8   3      540.89      497.45     14.18 o 
   2  -8   3      204.01      189.31      4.93 o 
   3  -8   3      235.65      216.37      4.17 o 
   4  -8   3     1211.58     1144.65     10.42 o 
   5  -8   3       18.83       22.59      1.24 o 
   6  -8   3       41.71       45.81      1.51 o 
   7  -8   3       68.64       69.41      2.13 o 
   8  -8   3       45.99       42.10      1.33 o 
  -9  -7   3        7.89        8.95      0.71 o 
  -8  -7   3       49.94       58.85      1.86 o 
  -7  -7   3        1.31        1.95      0.89 o 
  -6  -7   3       53.80       64.61      2.13 o 
  -5  -7   3      187.53      189.42      4.35 o 
  -4  -7   3       37.61       36.77      1.33 o 
  -3  -7   3      335.85      309.37      4.89 o 
  -2  -7   3      530.10      457.90      3.90 o 
  -1  -7   3      747.60      703.76      7.02 o 
   0  -7   3      397.81      340.12      9.00 o 
   1  -7   3      157.61      147.90      3.06 o 
   2  -7   3     1583.21     1461.68     25.59 o 
   3  -7   3       30.83       25.61      1.06 o 
   4  -7   3      239.12      225.35      4.26 o 
   5  -7   3       20.04       21.00      1.15 o 
   6  -7   3      141.98      137.77      3.73 o 
   7  -7   3       82.06       83.16      2.48 o 
   8  -7   3       69.89       64.89      1.86 o 
  -9  -6   3       13.69       12.58      0.80 o 
  -8  -6   3        2.45        2.21      0.89 o 
  -7  -6   3       50.97       67.09      2.04 o 
  -6  -6   3       74.48       84.75      2.75 o 
  -5  -6   3      351.80      360.04      5.78 o 
  -4  -6   3       14.10       10.72      0.89 o 
  -3  -6   3      514.13      528.07      6.15 o 
  -2  -6   3      333.49      319.91      4.45 o 
  -1  -6   3     1975.78     1801.82      7.79 o 
   0  -6   3       92.26       89.92      1.56 o 
   1  -6   3       24.60       21.43      0.53 o 
   2  -6   3      118.93      108.08      1.78 o 
   3  -6   3      188.81      163.38      3.29 o 
   4  -6   3      118.07      113.98      3.02 o 
   5  -6   3        9.10        8.24      0.97 o 
   6  -6   3       12.14       15.15      1.06 o 
   7  -6   3       69.69       68.61      1.95 o 
   8  -6   3        5.97        6.38      0.80 o 
   9  -6   3       73.27       65.35      1.86 o 
  -9  -5   3       24.75       17.99      0.97 o 
  -8  -5   3       55.37       62.57      1.86 o 
  -7  -5   3      155.98      171.69      4.44 o 
  -6  -5   3       69.77       85.45      2.66 o 
  -5  -5   3      144.34      139.83      3.73 o 
  -4  -5   3       88.38       93.82      2.66 o 
  -3  -5   3      105.72       89.24      2.40 o 
  -2  -5   3     1549.97     1473.68     14.65 o 
  -1  -5   3      138.17      155.73      1.88 o 
   0  -5   3      213.49      251.14      3.73 o 
   1  -5   3     1082.69     1080.47     25.15 o 
   2  -5   3      894.70      764.04     19.84 o 
   3  -5   3      360.67      378.86      4.72 o 
   4  -5   3      183.36      183.24      3.55 o 
   5  -5   3       86.91       80.42      2.31 o 
   6  -5   3      149.37      149.94      3.82 o 
   7  -5   3       56.74       63.28      1.95 o 
   8  -5   3       70.62       73.05      2.30 o 
   9  -5   3       19.08       13.38      0.80 o 
  -9  -4   3       10.83       12.05      0.97 o 
  -8  -4   3       13.86       12.93      1.06 o 
  -7  -4   3      377.92      411.68      6.76 o 
  -6  -4   3      267.76      287.70      5.42 o 
  -5  -4   3      103.79      103.41      3.10 o 
  -4  -4   3      100.12       95.17      2.66 o 
  -3  -4   3      137.84      133.31      2.84 o 
  -2  -4   3      378.45      368.36      2.86 o 
  -1  -4   3      108.52      104.25      1.41 o 
   0  -4   3     2076.41     1712.46     54.27 o 
   1  -4   3      306.88      256.12      4.54 o 
   2  -4   3      429.54      416.34      9.32 o 
   3  -4   3       76.46       82.55      2.13 o 
   4  -4   3      955.48      920.84      7.98 o 
   5  -4   3       46.00       45.82      1.42 o 
   6  -4   3      212.72      212.65      4.53 o 
   7  -4   3       85.92       96.28      2.93 o 
   8  -4   3       16.15       13.55      1.06 o 
   9  -4   3        7.65        7.62      0.71 o 
  -9  -3   3       21.25       17.19      1.06 o 
  -8  -3   3       71.13       66.84      2.04 o 
  -7  -3   3      314.46      341.61      6.31 o 
  -6  -3   3      262.27      310.97      5.60 o 
  -5  -3   3       38.20       45.46      1.42 o 
  -4  -3   3      228.61      226.59      3.91 o 
  -3  -3   3      689.87      715.56      6.36 o 
  -2  -3   3      287.78      286.52      2.42 o 
  -1  -3   3       52.90       57.45      1.03 o 
   0  -3   3        1.86        3.36      0.71 o 
   1  -3   3       78.26       64.08      1.12 o 
   2  -3   3     2734.16     2793.83     60.37 o 
   3  -3   3      195.02      227.79      3.38 o 
   4  -3   3      615.37      654.93      6.43 o 
   5  -3   3        9.16       15.59      0.89 o 
   6  -3   3      381.22      453.56      6.67 o 
   7  -3   3       63.15       70.47      2.22 o 
   8  -3   3       59.29       58.94      1.86 o 
   9  -3   3       69.31       60.82      1.86 o 
  -9  -2   3        9.57        9.74      1.06 o 
  -8  -2   3       29.60       28.35      1.42 o 
  -7  -2   3      221.10      219.86      5.15 o 
  -6  -2   3       18.47       17.45      1.24 o 
  -5  -2   3      186.99      237.15      4.62 o 
  -4  -2   3      234.41      275.96      4.27 o 
  -3  -2   3      213.84      223.39      3.38 o 
  -2  -2   3      656.54      658.84      3.67 o 
  -1  -2   3       16.13       14.19      0.40 o 
   0  -2   3     5334.02     4661.69     49.00 o 
   1  -2   3      222.58      182.29      4.41 o 
   2  -2   3      657.46      593.27     12.47 o 
   3  -2   3      418.67      435.63      4.55 o 
   4  -2   3     2483.28     2660.84     15.03 o 
   5  -2   3       61.57       66.57      2.04 o 
   6  -2   3      179.90      177.96      4.26 o 
   7  -2   3       55.65       44.85      1.68 o 
   8  -2   3       13.88       15.33      0.97 o 
   9  -2   3        1.42        1.59      0.71 o 
 -10  -1   3       11.86        9.74      0.80 o 
  -9  -1   3       24.81       17.72      1.24 o 
  -8  -1   3       44.69       44.04      1.77 o 
  -7  -1   3       24.24       30.03      1.59 o 
  -6  -1   3      153.62      160.17      4.17 o 
  -5  -1   3      325.92      334.11      4.98 o 
  -4  -1   3      199.97      227.96      3.82 o 
  -3  -1   3      902.01      956.62     14.84 o 
  -2  -1   3       25.48       35.56      1.64 o 
  -1  -1   3     9060.80     8424.15    118.17 o 
   0  -1   3     1984.07     1620.57      5.88 o 
   1  -1   3      485.97      446.29     10.35 o 
   2  -1   3     6125.35     5811.95    108.62 o 
   3  -1   3       32.79       33.74      0.72 o 
   4  -1   3      440.94      418.06      5.08 o 
   5  -1   3      207.92      219.80      4.17 o 
   6  -1   3      293.14      283.17      4.98 o 
   7  -1   3      425.92      460.77      6.85 o 
   8  -1   3       55.06       46.97      1.68 o 
   9  -1   3       47.31       41.48      1.33 o 
 -10   0   3      105.74       65.92      1.77 o 
  -9   0   3       12.00        9.12      0.97 o 
  -8   0   3        0.55        4.16      0.89 o 
  -7   0   3       65.24       84.74      2.57 o 
  -6   0   3      279.00      283.59      5.24 o 
  -5   0   3      850.51      930.75      8.24 o 
  -4   0   3        1.74        1.51      0.62 o 
  -3   0   3      217.78      228.81      7.20 o 
  -2   0   3      204.57      183.04      1.82 o 
  -1   0   3     9438.07     8996.97     46.05 o 
   0   0   3        1.68        1.58      0.25 o 
   1   0   3      866.61      830.08      9.40 o 
   2   0   3     1715.60     1560.82     10.44 o 
   3   0   3        3.86        2.76      0.31 o 
   4   0   3       24.64       33.94      1.06 o 
   5   0   3       99.85       93.21      2.48 o 
   6   0   3        8.13       18.42      1.24 o 
   7   0   3      390.79      461.12      7.56 o 
   8   0   3       43.35       54.32      1.86 o 
   9   0   3       36.52       37.75      1.24 o 
  -2 -15   4        7.23        9.79      0.49 o 
  -1 -15   4        1.10        1.20      0.62 o 
   0 -15   4        4.82        6.94      0.50 o 
   1 -15   4       41.60       40.23      1.20 o 
  -4 -14   4        5.14        8.50      0.62 o 
  -3 -14   4       36.35       37.48      1.15 o 
  -2 -14   4        9.86        9.68      0.66 o 
  -1 -14   4       87.91       84.79      2.62 o 
   0 -14   4       38.88       40.85      1.20 o 
   1 -14   4       39.79       43.16      0.88 o 
   2 -14   4       18.53       17.87      0.75 o 
   3 -14   4       56.54       74.90      2.22 o 
  -5 -13   4       20.15       20.73      0.89 o 
  -4 -13   4       66.97       75.62      2.04 o 
  -3 -13   4       65.87       61.61      1.86 o 
  -2 -13   4        0.20        0.84      0.50 o 
  -1 -13   4       40.98       37.21      1.20 o 
   0 -13   4        7.42        9.67      0.75 o 
   1 -13   4       26.20       30.61      1.64 o 
   2 -13   4       15.77       19.11      1.06 o 
   3 -13   4        6.42        6.64      0.80 o 
   4 -13   4       39.05       41.65      1.24 o 
  -6 -12   4        3.29        4.16      0.62 o 
  -5 -12   4        9.76        9.04      0.89 o 
  -4 -12   4        8.98       10.36      0.89 o 
  -3 -12   4       31.47       36.33      1.33 o 
  -2 -12   4        3.13        4.40      0.59 o 
  -1 -12   4       44.22       39.38      1.24 o 
   0 -12   4        6.67        7.06      0.84 o 
   1 -12   4       73.74       79.43      2.22 o 
   2 -12   4       61.94       74.78      1.63 o 
   3 -12   4      158.18      169.49      3.90 o 
   4 -12   4       42.40       43.25      1.33 o 
   5 -12   4       50.32       57.70      1.77 o 
  -6 -11   4      117.35      121.00      2.93 o 
  -5 -11   4        4.91        8.24      0.89 o 
  -4 -11   4       15.04       17.89      1.15 o 
  -3 -11   4       61.34       55.13      1.68 o 
  -2 -11   4       35.04       34.62      1.03 o 
  -1 -11   4      388.21      379.92     10.59 o 
   0 -11   4      340.52      325.73      5.33 o 
   1 -11   4        5.61        4.98      0.66 o 
   2 -11   4      164.23      160.49      3.77 o 
   3 -11   4       14.57       17.54      1.06 o 
   4 -11   4      116.14       99.34      2.66 o 
   5 -11   4        1.64        4.16      0.71 o 
   6 -11   4        7.98        8.06      0.62 o 
  -7 -10   4       39.00       36.25      1.15 o 
  -6 -10   4       45.73       46.70      1.51 o 
  -5 -10   4        8.94        9.74      0.97 o 
  -4 -10   4       40.77       39.88      1.51 o 
  -3 -10   4       81.73       80.32      2.39 o 
  -2 -10   4      355.83      347.89      4.15 o 
  -1 -10   4      123.99      123.67      2.51 o 
   0 -10   4       32.62       31.05      0.97 o 
   1 -10   4      358.60      345.87     11.78 o 
   2 -10   4      261.93      262.22     14.13 o 
   3 -10   4       37.34       35.44      1.33 o 
   4 -10   4       38.55       36.86      1.42 o 
   5 -10   4      145.53      143.02      3.73 o 
   6 -10   4       65.77       65.51      2.04 o 
   7 -10   4        8.25        9.66      0.71 o 
  -8  -9   4       11.55       13.47      0.71 o 
  -7  -9   4       31.44       36.51      1.33 o 
  -6  -9   4       19.64       19.05      1.06 o 
  -5  -9   4       39.34       44.93      1.60 o 
  -4  -9   4       87.88       85.56      2.66 o 
  -3  -9   4       71.16       72.87      2.22 o 
  -2  -9   4      124.62      118.90      3.68 o 
  -1  -9   4       32.56       27.61      0.81 o 
   0  -9   4      206.31      199.25      3.02 o 
   1  -9   4      633.08      570.11     13.34 o 
   2  -9   4      219.23      220.55      5.33 o 
   3  -9   4       62.60       62.13      1.77 o 
   4  -9   4       67.18       67.81      2.13 o 
   5  -9   4      127.81      134.03      3.73 o 
   6  -9   4        0.35       -0.27      1.24 o 
   7  -9   4       42.98       47.59      1.51 o 
  -8  -8   4       25.28       26.05      0.97 o 
  -7  -8   4       94.93       97.54      2.66 o 
  -6  -8   4        9.99        9.48      0.97 o 
  -5  -8   4        9.81       10.19      1.06 o 
  -4  -8   4       74.46       78.99      2.30 o 
  -3  -8   4      244.93      261.78      4.97 o 
  -2  -8   4       23.71       25.44      0.78 o 
  -1  -8   4      136.51      122.20      2.23 o 
   0  -8   4      257.24      239.77      3.07 o 
   1  -8   4      269.58      257.99      3.23 o 
   2  -8   4       20.99       19.79      1.20 o 
   3  -8   4      338.22      310.70      5.25 o 
   4  -8   4       25.92       25.25      1.24 o 
   5  -8   4      182.70      163.49      4.08 o 
   6  -8   4      135.66      118.25      3.37 o 
   7  -8   4       43.41       38.37      1.24 o 
   8  -8   4       32.91       35.00      1.06 o 
  -8  -7   4       10.01       11.16      0.97 o 
  -7  -7   4      101.43      108.28      2.93 o 
  -6  -7   4       50.37       54.95      1.77 o 
  -5  -7   4      343.81      342.26      5.96 o 
  -4  -7   4      322.03      358.84      5.78 o 
  -3  -7   4      119.67      109.90      3.19 o 
  -2  -7   4      170.03      155.90      6.92 o 
  -1  -7   4      125.59       93.70      1.82 o 
   0  -7   4      189.84      187.94      2.54 o 
   1  -7   4      140.95      123.35      3.42 o 
   2  -7   4      158.06      142.92      5.41 o 
   3  -7   4       17.56       17.28      1.06 o 
   4  -7   4      492.67      481.13      6.59 o 
   5  -7   4       17.95       17.72      1.06 o 
   6  -7   4      188.83      188.53      4.17 o 
   7  -7   4       44.63       45.90      1.42 o 
   8  -7   4       17.77       16.12      0.80 o 
  -9  -6   4       10.42       12.40      0.71 o 
  -8  -6   4       65.78       60.90      1.95 o 
  -7  -6   4       18.25       22.94      1.24 o 
  -6  -6   4       29.77       33.40      1.51 o 
  -5  -6   4       56.06       60.09      1.86 o 
  -4  -6   4      323.23      336.39      5.51 o 
  -3  -6   4       93.04       97.19      2.84 o 
  -2  -6   4      237.57      218.11      4.09 o 
  -1  -6   4      159.57      153.83      2.57 o 
   0  -6   4      536.18      499.46      7.76 o 
   1  -6   4      332.71      339.99     16.28 o 
   2  -6   4      962.88      873.06     27.99 o 
   3  -6   4       30.29       31.54      1.15 o 
   4  -6   4       30.36       34.20      1.24 o 
   5  -6   4      102.20      102.95      2.84 o 
   6  -6   4      380.01      380.29      6.14 o 
   7  -6   4       15.10       15.86      1.15 o 
   8  -6   4        0.30       -0.62      0.89 o 
  -9  -5   4       13.99       14.97      0.89 o 
  -8  -5   4        4.09        6.55      0.97 o 
  -7  -5   4       26.12       39.07      1.59 o 
  -6  -5   4       52.72       65.23      1.86 o 
  -5  -5   4      151.41      145.16      3.90 o 
  -4  -5   4       38.54       50.24      1.60 o 
  -3  -5   4       60.22       67.81      2.04 o 
  -2  -5   4      655.31      618.86      8.00 o 
  -1  -5   4     1198.21     1128.17     37.59 o 
   0  -5   4       81.69       77.74      1.44 o 
   1  -5   4      112.34      112.35      1.91 o 
   2  -5   4      489.67      474.19     11.01 o 
   3  -5   4       87.29       94.79      2.57 o 
   4  -5   4      502.24      492.03      6.24 o 
   5  -5   4      102.32      113.68      3.19 o 
   6  -5   4      447.49      428.83      6.41 o 
   7  -5   4       10.11       10.90      0.97 o 
   8  -5   4       11.28       13.02      0.97 o 
  -9  -4   4        1.78        0.27      1.15 o 
  -8  -4   4       36.47       40.76      1.51 o 
  -7  -4   4       10.99       15.77      1.24 o 
  -6  -4   4       13.05       11.69      1.06 o 
  -5  -4   4       36.09       34.82      1.42 o 
  -4  -4   4        0.31        1.42      0.62 o 
  -3  -4   4     1277.33     1356.38     10.10 o 
  -2  -4   4       36.36       30.47      0.66 o 
  -1  -4   4      684.71      672.99      5.42 o 
   0  -4   4      187.44      161.21      2.18 o 
   1  -4   4     3298.25     3227.27     61.74 o 
   2  -4   4     2525.69     2617.97     43.95 o 
   3  -4   4        3.36       10.01      0.71 o 
   4  -4   4      200.39      187.27      3.73 o 
   5  -4   4      355.96      339.96      5.43 o 
   6  -4   4      416.83      427.53      6.67 o 
   7  -4   4       26.16       26.05      1.24 o 
   8  -4   4       35.26       33.05      1.15 o 
   9  -4   4      134.64      128.42      2.66 o 
  -9  -3   4       10.58       10.28      0.89 o 
  -8  -3   4       13.66       13.73      1.24 o 
  -7  -3   4       10.06       16.56      1.33 o 
  -6  -3   4       31.76       29.77      1.42 o 
  -5  -3   4        1.02        4.16      0.71 o 
  -4  -3   4       54.09       61.07      1.77 o 
  -3  -3   4     1763.30     1688.84     11.27 o 
  -2  -3   4      607.38      527.46      6.75 o 
  -1  -3   4       16.37       15.47      2.61 o 
   0  -3   4     1040.57      938.51     14.61 o 
   1  -3   4     1187.06     1136.13     25.39 o 
   2  -3   4      958.25      823.20     38.93 o 
   3  -3   4       24.04       30.21      0.97 o 
   4  -3   4     1147.82     1125.51      9.44 o 
   5  -3   4       68.35       61.25      1.95 o 
   6  -3   4      114.21      107.67      2.84 o 
   7  -3   4       94.17       98.33      2.66 o 
   8  -3   4      191.02      156.07      3.64 o 
   9  -3   4       13.22       12.05      0.80 o 
  -9  -2   4      121.36      105.21      2.84 o 
  -8  -2   4       10.84       15.59      1.15 o 
  -7  -2   4       64.45       64.97      2.04 o 
  -6  -2   4       22.78       29.06      1.33 o 
  -5  -2   4        0.16        0.89      1.24 o 
  -4  -2   4      161.42      175.23      3.64 o 
  -3  -2   4     5401.78     5844.66     26.21 o 
  -2  -2   4      455.25      430.00      8.30 o 
  -1  -2   4      134.67      157.87      5.73 o 
   0  -2   4       33.89       20.26      1.82 o 
   1  -2   4       95.21       78.84      1.35 o 
   2  -2   4      219.48      206.71      2.26 o 
   3  -2   4      253.57      298.89      4.18 o 
   4  -2   4      267.41      265.06      4.36 o 
   5  -2   4      485.37      489.15      6.50 o 
   6  -2   4     1507.26     1422.04     12.17 o 
   7  -2   4      116.08      120.79      3.19 o 
   8  -2   4       90.25       75.63      2.39 o 
   9  -2   4       71.80       67.47      1.86 o 
  -9  -1   4       26.82       19.40      1.33 o 
  -8  -1   4        0.31        1.33      0.80 o 
  -7  -1   4       36.04       42.18      1.68 o 
  -6  -1   4        8.92       10.54      1.15 o 
  -5  -1   4      225.11      231.48      4.71 o 
  -4  -1   4     1720.15     1918.27     12.88 o 
  -3  -1   4      493.51      473.48      5.27 o 
  -2  -1   4     1166.16     1136.00      6.78 o 
  -1  -1   4     1174.17     1010.24     20.28 o 
   0  -1   4      445.22      421.28      5.90 o 
   1  -1   4       20.76       24.65      0.80 o 
   2  -1   4       53.68       71.34      1.35 o 
   3  -1   4       25.32       33.23      0.72 o 
   4  -1   4      772.21      831.83      7.88 o 
   5  -1   4       34.12       40.67      1.33 o 
   6  -1   4     1238.05     1300.92     12.13 o 
   7  -1   4       30.08       31.99      1.51 o 
   8  -1   4      116.42      103.77      3.02 o 
   9  -1   4        5.32        6.02      0.71 o 
  -9   0   4       25.30       13.38      1.06 o 
  -8   0   4        0.01        0.97      1.42 o 
  -7   0   4       60.41       67.18      2.04 o 
  -6   0   4        0.65        1.06      0.89 o 
  -5   0   4      183.11      170.45      3.82 o 
  -4   0   4     7554.38     8567.46     36.20 o 
  -3   0   4        1.43        0.48      1.55 o 
  -2   0   4      174.37      170.77      1.95 o 
  -1   0   4       10.23       10.94      0.38 o 
   0   0   4       59.66       82.43      1.25 o 
   1   0   4       16.77       16.84      0.44 o 
   2   0   4     6349.44     6354.68     87.30 o 
   3   0   4        6.43        6.70      0.40 o 
   4   0   4      405.93      422.94      5.52 o 
   5   0   4       13.04       12.58      0.89 o 
   6   0   4      787.36      884.00     10.10 o 
   7   0   4       18.73       19.84      1.24 o 
   8   0   4       97.09       96.12      2.84 o 
   9   0   4       13.27       14.44      0.80 o 
  -3 -14   5       11.64       10.90      0.71 o 
  -2 -14   5       47.16       45.72      1.00 o 
  -1 -14   5        1.70        3.63      0.47 o 
   0 -14   5       54.30       56.98      1.29 o 
   1 -14   5       22.06       25.64      0.72 o 
   2 -14   5       27.48       26.72      0.69 o 
  -4 -13   5       33.84       33.41      1.06 o 
  -3 -13   5        4.02        3.63      0.71 o 
  -2 -13   5        6.85        6.07      0.53 o 
  -1 -13   5        2.01        3.86      0.53 o 
   0 -13   5       38.81       42.96      0.97 o 
   1 -13   5        6.98        6.58      0.56 o 
   2 -13   5        2.45        3.99      0.50 o 
   3 -13   5       49.49       53.98      1.68 o 
   4 -13   5       55.86       65.33      1.77 o 
  -5 -12   5       13.00       12.49      0.80 o 
  -4 -12   5       67.11       66.40      2.04 o 
  -3 -12   5       18.85       17.45      1.06 o 
  -2 -12   5        7.00        5.58      0.56 o 
  -1 -12   5       96.94       53.71     45.75 o 
   0 -12   5      153.36      172.90      2.93 o 
   1 -12   5       17.16       18.47      0.75 o 
   2 -12   5       15.71       17.80      0.78 o 
   3 -12   5       66.84       73.04      2.30 o 
   4 -12   5       12.36       14.35      0.89 o 
   5 -12   5        3.65        4.34      0.71 o 
  -6 -11   5       15.14       14.79      0.80 o 
  -5 -11   5        2.61        5.76      0.80 o 
  -4 -11   5       37.46       38.46      1.33 o 
  -3 -11   5       17.59       19.67      1.15 o 
  -2 -11   5      209.23      211.69      3.30 o 
  -1 -11   5      164.48      168.73      4.97 o 
   0 -11   5      172.77      171.37      2.95 o 
   1 -11   5      201.72      207.24      3.51 o 
   2 -11   5       48.86       47.30      2.97 o 
   3 -11   5       19.72       18.96      1.15 o 
   4 -11   5       16.73       19.58      1.15 o 
   5 -11   5       20.96       21.17      0.97 o 
   6 -11   5        6.83        5.76      0.62 o 
  -7 -10   5       20.94       21.26      0.89 o 
  -6 -10   5       48.63       52.47      1.68 o 
  -5 -10   5        4.11        3.63      0.80 o 
  -4 -10   5       34.01       31.10      1.33 o 
  -3 -10   5       69.60       80.13      2.30 o 
  -2 -10   5       85.44       88.74      2.48 o 
  -1 -10   5      170.20      168.12      5.86 o 
   0 -10   5      161.00       99.18     54.53 o 
   1 -10   5      533.64      516.31     13.41 o 
   2 -10   5       10.57       13.26      0.78 o 
   3 -10   5      105.20      105.44      2.93 o 
   4 -10   5      160.93      155.74      3.90 o 
   5 -10   5       31.42       27.82      1.06 o 
   6 -10   5       35.71       34.65      1.15 o 
  -7  -9   5       29.65       28.71      1.06 o 
  -6  -9   5      122.77      128.80      3.46 o 
  -5  -9   5       72.04       78.81      2.30 o 
  -4  -9   5       24.27       25.96      1.33 o 
  -3  -9   5       98.31       97.80      2.93 o 
  -2  -9   5       64.58       64.73      1.44 o 
  -1  -9   5      236.64      226.75      4.62 o 
   0  -9   5      285.36      270.53      4.44 o 
   1  -9   5       74.53       73.82      5.45 o 
   2  -9   5       11.38       12.98      1.33 o 
   3  -9   5       14.77       12.76      1.06 o 
   4  -9   5      119.55      119.20      3.55 o 
   5  -9   5       47.81       41.03      1.42 o 
   6  -9   5       61.25       58.68      1.77 o 
   7  -9   5       41.92       46.44      1.51 o 
  -8  -8   5        8.95        8.15      0.71 o 
  -7  -8   5       23.44       29.24      1.15 o 
  -6  -8   5       17.68       21.26      1.15 o 
  -5  -8   5      119.40      112.55      3.10 o 
  -4  -8   5       42.76       48.12      1.60 o 
  -3  -8   5        3.07        4.69      0.89 o 
  -2  -8   5       61.98       50.80      2.70 o 
  -1  -8   5      373.08      350.91     10.10 o 
   0  -8   5      324.13      321.89      4.53 o 
   1  -8   5      171.48      176.64      5.86 o 
   2  -8   5     1273.14     1181.16     41.80 o 
   3  -8   5       67.78       59.83      1.86 o 
   4  -8   5       29.43       26.31      1.24 o 
   5  -8   5      156.37      154.04      3.90 o 
   6  -8   5       52.89       57.87      1.86 o 
   7  -8   5       35.25       38.10      1.15 o 
  -8  -7   5       57.12       65.51      1.86 o 
  -7  -7   5       37.01       34.03      1.33 o 
  -6  -7   5       21.62       21.09      1.24 o 
  -5  -7   5       51.32       47.77      1.68 o 
  -4  -7   5       73.57       68.88      1.95 o 
  -3  -7   5       14.91       14.26      1.06 o 
  -2  -7   5       27.10       24.59      0.75 o 
  -1  -7   5      211.91      189.17      4.40 o 
   0  -7   5      930.89      841.54     13.57 o 
   1  -7   5       70.59       73.70      4.12 o 
   2  -7   5       63.23       54.66      1.15 o 
   3  -7   5      184.27      178.41      3.99 o 
   4  -7   5      384.08      367.15      5.96 o 
   5  -7   5       44.15       39.17      1.42 o 
   6  -7   5       71.71       67.19      1.95 o 
   7  -7   5       14.29       17.19      0.97 o 
   8  -7   5       15.32       20.11      0.80 o 
  -8  -6   5       11.15        8.15      0.80 o 
  -7  -6   5       30.23       31.37      1.24 o 
  -6  -6   5       92.27       93.36      2.84 o 
  -5  -6   5      205.42      218.05      4.79 o 
  -4  -6   5       88.67       99.84      2.75 o 
  -3  -6   5      921.95      923.46      9.14 o 
  -2  -6   5       93.51       91.30      1.78 o 
  -1  -6   5      212.70      187.53      2.61 o 
   0  -6   5      350.45      348.49     10.81 o 
   1  -6   5       17.77       13.51      0.59 o 
   2  -6   5      133.76      134.69      6.52 o 
   3  -6   5      303.24      270.78      4.80 o 
   4  -6   5      123.79      127.37      3.46 o 
   5  -6   5       64.70       62.31      1.86 o 
   6  -6   5        6.94        8.77      0.97 o 
   7  -6   5      150.46      144.02      3.46 o 
   8  -6   5        9.02        8.15      0.71 o 
  -9  -5   5        0.60        1.24      0.53 o 
  -8  -5   5       84.45       79.27      2.13 o 
  -7  -5   5       25.36       27.29      1.33 o 
  -6  -5   5        0.84        0.35      1.33 o 
  -5  -5   5      111.12      171.25      3.64 o 
  -4  -5   5       39.89       42.80      1.42 o 
  -3  -5   5       89.53      107.65      3.10 o 
  -2  -5   5     1034.16     1061.35     23.25 o 
  -1  -5   5       22.90       25.48      2.35 o 
   0  -5   5      727.71      616.73     10.20 o 
   1  -5   5     1003.45      953.27      9.52 o 
   2  -5   5       91.19      112.99      2.00 o 
   3  -5   5      113.90      104.93      2.93 o 
   4  -5   5      280.50      264.82      4.89 o 
   5  -5   5       43.16       43.16      1.51 o 
   6  -5   5       32.71       33.49      1.42 o 
   7  -5   5       95.81       84.59      2.48 o 
   8  -5   5       67.39       68.00      1.95 o 
  -9  -4   5       61.02       62.59      1.77 o 
  -8  -4   5       49.55       40.68      1.24 o 
  -7  -4   5       26.16       21.35      1.15 o 
  -6  -4   5       70.07       69.23      2.13 o 
  -5  -4   5       27.75       26.67      1.15 o 
  -4  -4   5       10.22       10.54      0.97 o 
  -3  -4   5      112.06      101.47      2.84 o 
  -2  -4   5       21.76       15.95      0.66 o 
  -1  -4   5      172.03      173.80      2.29 o 
   0  -4   5      167.71      157.13      5.95 o 
   1  -4   5      340.16      282.86      8.77 o 
   2  -4   5      540.86      466.93     11.55 o 
   3  -4   5      221.25      217.70      4.09 o 
   4  -4   5      419.61      396.32      5.79 o 
   5  -4   5       40.53       45.10      1.60 o 
   6  -4   5      160.11      149.25      3.99 o 
   7  -4   5       31.44       32.25      1.33 o 
   8  -4   5       54.66       51.50      1.68 o 
  -9  -3   5        3.62        6.20      0.80 o 
  -8  -3   5       38.24       35.62      1.33 o 
  -7  -3   5        9.15        6.64      0.97 o 
  -6  -3   5       14.97       15.68      1.15 o 
  -5  -3   5      106.75      109.61      3.28 o 
  -4  -3   5       19.06       25.16      1.06 o 
  -3  -3   5      186.77      165.07      3.46 o 
  -2  -3   5      201.85      218.91      2.57 o 
  -1  -3   5     1574.43     1437.69     35.40 o 
   0  -3   5      950.03      925.12     10.20 o 
   1  -3   5      494.93      441.21      8.83 o 
   2  -3   5      121.59      161.03     21.12 o 
   3  -3   5       19.02       18.69      0.89 o 
   4  -3   5      435.48      421.90      5.88 o 
   5  -3   5      221.52      218.54      4.62 o 
   6  -3   5      173.52      190.19      4.44 o 
   7  -3   5        4.36        3.28      0.89 o 
   8  -3   5      135.46      120.49      3.19 o 
  -9  -2   5       17.97       14.88      0.97 o 
  -8  -2   5       33.59       42.62      1.68 o 
  -7  -2   5       34.27       29.24      1.51 o 
  -6  -2   5        8.47        8.42      1.15 o 
  -5  -2   5       95.14      104.90      3.10 o 
  -4  -2   5       87.84       91.95      2.57 o 
  -3  -2   5      276.19      277.94      4.45 o 
  -2  -2   5      212.76      201.50      2.45 o 
  -1  -2   5      302.05      297.66      2.86 o 
   0  -2   5      142.46      139.64      1.94 o 
   1  -2   5      121.24      122.85      8.12 o 
   2  -2   5     2900.35     2760.30     66.45 o 
   3  -2   5      372.38      352.50      4.98 o 
   4  -2   5      469.37      465.86      6.24 o 
   5  -2   5       26.40       28.62      1.33 o 
   6  -2   5      332.75      361.33      6.22 o 
   7  -2   5        7.39        6.47      0.97 o 
   8  -2   5       47.64       49.98      1.51 o 
   9  -2   5       70.35       75.81      2.04 o 
  -9  -1   5       39.83       35.36      1.33 o 
  -8  -1   5       18.04       17.81      1.24 o 
  -7  -1   5       44.97       45.90      1.77 o 
  -6  -1   5       95.29      100.91      3.19 o 
  -5  -1   5      187.57      198.41      4.62 o 
  -4  -1   5       99.28      100.22      3.02 o 
  -3  -1   5     1307.96     1363.68      7.21 o 
  -2  -1   5      202.25      197.49      3.64 o 
  -1  -1   5      814.83      734.04      5.74 o 
   0  -1   5     3970.55     3565.08     42.18 o 
   1  -1   5      102.55       93.26      1.63 o 
   2  -1   5      142.16      113.06      1.85 o 
   3  -1   5       85.71       72.74      1.64 o 
   4  -1   5      659.41      658.29      7.50 o 
   5  -1   5      389.97      414.65      6.50 o 
   6  -1   5      225.18      213.92      4.80 o 
   7  -1   5       48.58       52.29      1.77 o 
   8  -1   5       20.93       22.06      1.15 o 
   9  -1   5       16.40       15.86      0.80 o 
  -9   0   5       36.81       31.81      1.24 o 
  -8   0   5        0.02        1.51      0.97 o 
  -7   0   5       46.19       59.99      1.95 o 
  -6   0   5      220.75      216.22      5.06 o 
  -5   0   5      136.79      129.09      3.81 o 
  -4   0   5       30.48       23.13      1.24 o 
  -3   0   5     5015.66     5244.73     64.02 o 
  -2   0   5       26.49       22.54      0.89 o 
  -1   0   5     1590.42     1446.18     17.53 o 
   0   0   5        0.78       19.48      8.55 o 
   1   0   5      297.99      284.56      4.18 o 
   2   0   5      248.33      214.85      2.51 o 
   3   0   5      168.74      206.54      4.57 o 
   4   0   5      207.77      213.22      4.26 o 
   5   0   5      725.42      762.02      8.84 o 
   6   0   5       88.66       90.88      2.57 o 
   7   0   5      127.89      140.77      3.99 o 
   8   0   5       19.58       20.02      1.06 o 
   9   0   5        3.96        2.66      0.62 o 
  -1 -14   6       35.34       37.94      0.93 o 
   0 -14   6       10.01       11.93      0.50 o 
   1 -14   6       30.80       36.42      1.06 o 
  -3 -13   6       41.51       40.15      1.24 o 
  -2 -13   6        1.60        1.65      0.44 o 
  -1 -13   6       21.52       22.35      0.80 o 
   0 -13   6       30.24       34.45      0.84 o 
   1 -13   6        5.89        6.57      0.50 o 
   2 -13   6       34.97       38.36      1.20 o 
   3 -13   6       10.71       15.41      0.80 o 
  -4 -12   6        2.61        2.39      0.62 o 
  -3 -12   6        3.19        4.43      0.71 o 
  -2 -12   6        2.94        2.97      0.50 o 
  -1 -12   6       18.74       17.46      0.75 o 
   0 -12   6       16.48       18.56      0.89 o 
   1 -12   6       20.99       26.18      2.17 o 
   2 -12   6        0.67        1.67      0.47 o 
   3 -12   6       20.01       23.57      1.06 o 
   4 -12   6       32.49       34.65      1.06 o 
  -5 -11   6        5.22        5.76      0.62 o 
  -4 -11   6       18.07       17.28      0.97 o 
  -3 -11   6      190.74      193.26      4.17 o 
  -2 -11   6      128.60      127.26      2.75 o 
  -1 -11   6        3.57        3.42      0.66 o 
   0 -11   6      117.74      115.19      7.94 o 
   1 -11   6       52.84       54.61      1.13 o 
   2 -11   6       61.83       62.81      1.86 o 
   3 -11   6       10.33       12.93      0.97 o 
   4 -11   6       28.27       23.66      1.06 o 
   5 -11   6       52.33       62.31      1.77 o 
  -6 -10   6       18.01       18.87      0.89 o 
  -5 -10   6        1.34        1.86      0.71 o 
  -4 -10   6      122.84      135.00      3.46 o 
  -3 -10   6       53.19       51.14      1.68 o 
  -2 -10   6       46.68       48.22      1.55 o 
  -1 -10   6      173.83      175.01      3.64 o 
   0 -10   6       70.14       65.14      1.51 o 
   1 -10   6       40.26       43.92      1.07 o 
   2 -10   6      186.86      197.40      3.11 o 
   3 -10   6       82.90       82.27      2.48 o 
   4 -10   6       27.50       27.47      1.24 o 
   5 -10   6       25.72       21.62      0.97 o 
   6 -10   6       41.26       55.66      1.60 o 
  -7  -9   6       49.99       53.80      1.60 o 
  -6  -9   6        2.81        3.45      0.80 o 
  -5  -9   6        9.83       10.45      0.97 o 
  -4  -9   6       23.12       26.40      1.33 o 
  -3  -9   6        0.95       -1.15      1.24 o 
  -2  -9   6       53.93       55.38      3.59 o 
  -1  -9   6      302.06      292.44     11.33 o 
   0  -9   6       55.57       58.75      1.33 o 
   1  -9   6       61.11       64.40      2.61 o 
   2  -9   6       77.29       82.29      1.99 o 
   3  -9   6       94.50       99.48      2.75 o 
   4  -9   6        3.09        3.37      0.71 o 
   5  -9   6       60.61       58.15      1.77 o 
   6  -9   6      110.92      106.18      2.66 o 
  -7  -8   6        0.38       -1.06      1.06 o 
  -6  -8   6       67.36       67.28      2.04 o 
  -5  -8   6      100.35      103.31      2.84 o 
  -4  -8   6        7.07        7.53      0.97 o 
  -3  -8   6        5.89        5.67      0.89 o 
  -2  -8   6       74.39       79.10      2.53 o 
  -1  -8   6       79.31       71.78      1.50 o 
   0  -8   6       29.25       20.41     11.52 o 
   1  -8   6      349.57      332.12      9.25 o 
   2  -8   6       80.50       79.47      2.70 o 
   3  -8   6       77.62       78.99      2.30 o 
   4  -8   6      263.65      253.46      4.98 o 
   5  -8   6        1.25        1.51      0.71 o 
   6  -8   6       23.70       30.48      1.15 o 
   7  -8   6       12.62       10.54      0.71 o 
  -8  -7   6        2.40        2.13      0.53 o 
  -7  -7   6       48.24       43.52      1.33 o 
  -6  -7   6       55.41       57.96      1.77 o 
  -5  -7   6        2.20        4.07      0.89 o 
  -4  -7   6       10.68       11.25      0.97 o 
  -3  -7   6       98.52       97.54      2.75 o 
  -2  -7   6       86.17       85.18      2.31 o 
  -1  -7   6       82.55       71.70      2.84 o 
   0  -7   6      165.26      154.10      4.13 o 
   1  -7   6      170.38      152.32      5.15 o 
   2  -7   6      315.78      299.90      3.80 o 
   3  -7   6       14.78       14.09      1.06 o 
   4  -7   6        2.81        4.07      0.89 o 
   5  -7   6       52.96       46.35      1.51 o 
   6  -7   6       41.22       45.81      1.51 o 
   7  -7   6       11.34       11.16      0.71 o 
  -8  -6   6       16.47       20.73      0.89 o 
  -7  -6   6       24.56       22.68      1.15 o 
  -6  -6   6        5.47        4.52      0.97 o 
  -5  -6   6       18.50       19.84      1.33 o 
  -4  -6   6       81.13       93.44      2.84 o 
  -3  -6   6       68.83       68.52      2.04 o 
  -2  -6   6      206.35      204.37      3.01 o 
  -1  -6   6       64.00       72.13      1.56 o 
   0  -6   6       60.69       54.84      1.19 o 
   1  -6   6       72.16       68.99      1.60 o 
   2  -6   6       31.71       35.34      2.70 o 
   3  -6   6       29.70       25.52      1.24 o 
   4  -6   6      727.35      740.81      8.66 o 
   5  -6   6        8.31        9.57      0.89 o 
   6  -6   6       52.17       46.26      1.42 o 
   7  -6   6       13.22       12.85      0.89 o 
  -8  -5   6       25.20       27.02      1.06 o 
  -7  -5   6       33.73       31.99      1.33 o 
  -6  -5   6       37.41       34.91      1.42 o 
  -5  -5   6       51.36       -0.80      1.42 o 
  -4  -5   6        0.31       -0.27      1.24 o 
  -3  -5   6      464.71      452.73      6.41 o 
  -2  -5   6       42.18       42.85      0.97 o 
  -1  -5   6      128.57      132.16      5.28 o 
   0  -5   6      314.76      319.89      3.49 o 
   1  -5   6      216.18      205.90      4.04 o 
   2  -5   6      277.12      278.31     11.24 o 
   3  -5   6      244.83      250.05      4.80 o 
   4  -5   6      172.09      159.39      3.90 o 
   5  -5   6       63.84       64.17      1.95 o 
   6  -5   6       72.35       78.36      2.48 o 
   7  -5   6        4.66        2.57      0.80 o 
   8  -5   6       66.17       59.76      1.60 o 
  -8  -4   6       20.26       23.65      1.15 o 
  -7  -4   6       10.46        9.57      1.06 o 
  -6  -4   6        2.88        1.59      0.89 o 
  -5  -4   6      161.42      174.10      4.35 o 
  -4  -4   6       10.22       10.19      0.97 o 
  -3  -4   6      144.13      146.93      3.64 o 
  -2  -4   6       64.91       60.15      1.33 o 
  -1  -4   6      718.97      676.78      6.53 o 
   0  -4   6      567.12      547.46      4.48 o 
   1  -4   6       71.25       59.99      2.17 o 
   2  -4   6      140.84      138.95      7.54 o 
   3  -4   6       40.33       43.86      1.42 o 
   4  -4   6      273.79      251.37      4.98 o 
   5  -4   6      420.04      443.83      6.76 o 
   6  -4   6       54.52       58.85      1.68 o 
   7  -4   6       42.88       46.44      1.42 o 
   8  -4   6       64.69       66.58      1.86 o 
  -8  -3   6        4.85        8.95      0.89 o 
  -7  -3   6       25.30       36.24      1.51 o 
  -6  -3   6       41.18       48.56      1.77 o 
  -5  -3   6      409.47      415.50      6.59 o 
  -4  -3   6        4.66        4.87      0.97 o 
  -3  -3   6      106.55      100.13      2.66 o 
  -2  -3   6      107.83       97.96      2.44 o 
  -1  -3   6      527.30      507.12      5.00 o 
   0  -3   6      287.33      234.76      6.67 o 
   1  -3   6      157.16      163.35      5.46 o 
   2  -3   6      463.04      432.52     13.90 o 
   3  -3   6       57.37       60.63      1.86 o 
   4  -3   6      236.32      208.63      4.53 o 
   5  -3   6      134.41      122.59      3.64 o 
   6  -3   6      438.16      434.93      6.68 o 
   7  -3   6       13.31       12.31      1.06 o 
   8  -3   6       91.22       83.54      2.39 o 
  -9  -2   6       33.19       28.62      0.97 o 
  -8  -2   6        1.63        2.04      0.80 o 
  -7  -2   6        1.26        4.43      0.97 o 
  -6  -2   6       62.56       64.08      1.95 o 
  -5  -2   6      893.07      969.30     10.47 o 
  -4  -2   6       14.55       14.71      1.06 o 
  -3  -2   6       12.93       14.62      1.06 o 
  -2  -2   6       18.12       19.05      0.93 o 
  -1  -2   6        5.90        9.37      1.28 o 
   0  -2   6      315.90      306.51      3.25 o 
   1  -2   6      911.08      933.96     18.97 o 
   2  -2   6       90.80       90.22      3.68 o 
   3  -2   6       51.54       48.48      1.51 o 
   4  -2   6     1582.38     1596.21     13.08 o 
   5  -2   6       20.12       20.46      1.24 o 
   6  -2   6       76.70       78.37      2.30 o 
   7  -2   6       43.84       43.33      1.42 o 
   8  -2   6       63.10       58.15      1.86 o 
  -9  -1   6        9.50        5.67      0.71 o 
  -8  -1   6        6.54       10.01      0.97 o 
  -7  -1   6       28.91       27.47      1.42 o 
  -6  -1   6      407.45      404.34      7.03 o 
  -5  -1   6      119.59      119.12      3.28 o 
  -4  -1   6      147.70      142.59      3.64 o 
  -3  -1   6      588.89      513.56      4.57 o 
  -2  -1   6      150.41      160.13      2.42 o 
  -1  -1   6        9.29       13.15      0.56 o 
   0  -1   6      233.21      245.13      2.83 o 
   1  -1   6      247.55      193.70      2.61 o 
   2  -1   6      666.46      658.46     15.50 o 
   3  -1   6      197.37      203.30      3.46 o 
   4  -1   6      412.05      422.61      6.32 o 
   5  -1   6       52.38       49.54      1.68 o 
   6  -1   6      286.99      236.64      5.07 o 
   7  -1   6        5.47        6.20      0.89 o 
   8  -1   6       11.56       10.98      0.80 o 
  -9   0   6        0.09        0.97      0.62 o 
  -8   0   6        5.45        4.25      0.89 o 
  -7   0   6       89.66       80.42      2.57 o 
  -6   0   6      426.84      450.81      7.39 o 
  -5   0   6        2.15        2.92      0.97 o 
  -4   0   6       59.56       58.94      1.86 o 
  -3   0   6        9.43        9.91      0.69 o 
  -2   0   6       33.33       32.03      1.06 o 
  -1   0   6        6.39        9.05      0.66 o 
   0   0   6      633.21      626.85     17.52 o 
   1   0   6       25.17       21.89      0.69 o 
   2   0   6       92.79       86.96      2.57 o 
   3   0   6        4.61        4.55      0.58 o 
   4   0   6     1617.42     1604.96     13.27 o 
   5   0   6       17.70       17.36      1.24 o 
   6   0   6      588.30      560.94      7.85 o 
   7   0   6        0.55        0.53      1.24 o 
   8   0   6       97.79       85.85      2.48 o 
  -2 -13   7        8.36        9.33      0.84 o 
  -1 -13   7       43.49       39.53      0.81 o 
   0 -13   7        2.35        3.21      0.44 o 
   1 -13   7       30.38       39.08      1.51 o 
  -3 -12   7       12.56       15.95      0.80 o 
  -2 -12   7       83.71       93.89      1.88 o 
  -1 -12   7        8.57        9.98      1.02 o 
   0 -12   7       26.00       33.15      0.78 o 
   1 -12   7       39.88       45.72      0.97 o 
   2 -12   7        8.35        7.84      0.50 o 
   3 -12   7       14.24       16.39      0.80 o 
  -5 -11   7        0.11        0.35      0.53 o 
  -4 -11   7       24.42       28.35      1.06 o 
  -3 -11   7       34.54       34.20      1.24 o 
  -2 -11   7        0.09       79.52     54.29 o 
  -1 -11   7      144.28      143.90      2.54 o 
   0 -11   7       30.56       36.38      0.94 o 
   1 -11   7        3.62        6.53      0.62 o 
   2 -11   7        0.87        1.28      0.62 o 
   3 -11   7        1.08        0.80      0.97 o 
   4 -11   7       36.78       44.66      1.24 o 
  -5 -10   7        2.10        3.54      0.62 o 
  -4 -10   7       51.14       48.66      1.42 o 
  -3 -10   7       35.72       34.82      1.33 o 
  -2 -10   7       59.71       72.03      3.10 o 
  -1 -10   7       86.34       80.52      2.79 o 
   0 -10   7        4.17        4.03      0.63 o 
   1 -10   7      161.08      158.55      2.79 o 
   2 -10   7       53.44       54.30      1.16 o 
   3 -10   7       32.59       32.70      1.24 o 
   4 -10   7       68.35       71.90      2.04 o 
   5 -10   7        1.24        1.42      0.53 o 
  -6  -9   7        1.25        0.18      0.97 o 
  -5  -9   7       28.03       28.53      1.15 o 
  -4  -9   7        0.47        0.80      0.80 o 
  -3  -9   7       40.38       40.50      1.42 o 
  -2  -9   7       99.37      111.62      2.10 o 
  -1  -9   7      186.11      178.29      4.13 o 
   0  -9   7      111.84      112.94      8.03 o 
   1  -9   7       25.89       23.46      0.88 o 
   2  -9   7       39.22       38.65      1.00 o 
   3  -9   7       94.15       83.17      2.57 o 
   4  -9   7       29.49       26.67      1.06 o 
   5  -9   7       14.38       18.87      0.97 o 
  -7  -8   7        2.78        2.75      0.53 o 
  -6  -8   7       23.20       23.57      0.97 o 
  -5  -8   7       32.47       27.29      1.24 o 
  -4  -8   7        6.12        6.91      0.97 o 
  -3  -8   7      123.26      138.54      3.73 o 
  -2  -8   7      178.04      172.90      3.01 o 
  -1  -8   7       19.40       25.23      3.41 o 
   0  -8   7      356.39      168.94    167.77 o 
   1  -8   7        4.89        5.38      0.63 o 
   2  -8   7       26.89       28.51      0.88 o 
   3  -8   7      147.55      136.10      3.73 o 
   4  -8   7       32.49       35.71      1.33 o 
   5  -8   7       10.40       14.08      0.97 o 
   6  -8   7       57.67       50.53      1.60 o 
  -7  -7   7        1.45        2.04      0.62 o 
  -6  -7   7        1.68        3.81      0.80 o 
  -5  -7   7       17.74       22.06      1.15 o 
  -4  -7   7        2.18        2.83      0.80 o 
  -3  -7   7        1.64        2.57      0.89 o 
  -2  -7   7       55.39       53.01      1.16 o 
  -1  -7   7       55.38       43.87      1.07 o 
   0  -7   7        5.98        6.06      0.72 o 
   1  -7   7      118.90      131.99      2.63 o 
   2  -7   7      309.14      289.50      8.00 o 
   3  -7   7      117.11      100.40      2.84 o 
   4  -7   7       17.32       20.55      1.15 o 
   5  -7   7        4.94        4.34      0.80 o 
   6  -7   7       22.78       20.73      0.97 o 
  -7  -6   7       13.07       14.71      0.89 o 
  -6  -6   7       19.43       20.20      1.15 o 
  -5  -6   7      190.81      186.59      4.35 o 
  -4  -6   7       40.12       41.65      1.60 o 
  -3  -6   7       29.66       28.35      1.24 o 
  -2  -6   7      196.35      190.04      4.66 o 
  -1  -6   7       17.10       15.42      0.81 o 
   0  -6   7      204.08      229.87      4.00 o 
   1  -6   7      645.60      618.93     13.83 o 
   2  -6   7        4.10        4.25      0.66 o 
   3  -6   7       14.87       12.85      1.06 o 
   4  -6   7       80.93       79.88      2.57 o 
   5  -6   7       81.80       81.83      2.48 o 
   6  -6   7       19.65       20.55      1.06 o 
   7  -6   7       44.02       35.72      1.06 o 
  -8  -5   7        8.55        7.71      0.62 o 
  -7  -5   7       21.93       17.54      1.06 o 
  -6  -5   7        7.67       10.01      0.97 o 
  -5  -5   7        7.41       -0.71      1.42 o 
  -4  -5   7      154.16      176.66      4.26 o 
  -3  -5   7       73.55       72.07      2.22 o 
  -2  -5   7       55.00       60.87      2.13 o 
  -1  -5   7      668.06      666.76      5.55 o 
   0  -5   7      156.43      161.95      2.73 o 
   1  -5   7       40.43       41.49      2.75 o 
   2  -5   7      143.09      126.20      2.51 o 
   3  -5   7        4.57        4.25      0.89 o 
   4  -5   7       29.97       35.97      1.51 o 
   5  -5   7      159.32      147.92      3.90 o 
   6  -5   7       65.69       70.47      1.95 o 
   7  -5   7       14.76       15.77      0.89 o 
  -8  -4   7        7.92        9.66      0.71 o 
  -7  -4   7       14.19       12.49      0.89 o 
  -6  -4   7       33.29       38.28      1.51 o 
  -5  -4   7       13.74       15.15      1.15 o 
  -4  -4   7       82.04       84.67      2.84 o 
  -3  -4   7      125.14      119.22      3.10 o 
  -2  -4   7       12.28       10.59      0.71 o 
  -1  -4   7        5.99        7.00      0.80 o 
   0  -4   7       26.30       23.55      0.78 o 
   1  -4   7      401.74      371.40     11.66 o 
   2  -4   7       34.23       38.62      0.97 o 
   3  -4   7      149.84      143.56      3.82 o 
   4  -4   7      249.86      232.45      4.97 o 
   5  -4   7      170.85      182.82      4.35 o 
   6  -4   7      201.30      212.55      4.35 o 
   7  -4   7       14.74       16.57      0.89 o 
  -8  -3   7        0.03        0.71      0.62 o 
  -7  -3   7        0.02       -0.09      1.24 o 
  -6  -3   7        4.89        4.52      1.06 o 
  -5  -3   7       12.19        7.88      1.15 o 
  -4  -3   7       87.15       93.71      2.75 o 
  -3  -3   7       89.44      105.51      2.75 o 
  -2  -3   7      184.22      185.62      4.44 o 
  -1  -3   7     1142.42     1071.36      8.04 o 
   0  -3   7        0.83        1.05      0.59 o 
   1  -3   7       11.55        9.52      1.28 o 
   2  -3   7       95.70       89.36      1.82 o 
   3  -3   7      597.50      559.13      7.40 o 
   4  -3   7       32.19       32.07      1.51 o 
   5  -3   7        8.10        9.21      0.97 o 
   6  -3   7      170.88      170.04      3.99 o 
   7  -3   7       77.94       82.54      2.22 o 
  -8  -2   7        2.27        3.01      0.71 o 
  -7  -2   7        5.62        3.90      0.97 o 
  -6  -2   7        6.39        6.91      1.06 o 
  -5  -2   7      131.31      109.55      3.28 o 
  -4  -2   7       84.05       89.46      2.75 o 
  -3  -2   7      179.23      197.85      4.35 o 
  -2  -2   7       43.22       44.08      0.97 o 
  -1  -2   7        9.07        9.30      1.02 o 
   0  -2   7      459.36      438.68     12.16 o 
   1  -2   7      222.48      215.33      3.86 o 
   2  -2   7      263.82      245.67      3.33 o 
   3  -2   7      110.93      102.35      2.84 o 
   4  -2   7      578.16      587.30      7.94 o 
   5  -2   7      193.14      183.75      4.44 o 
   6  -2   7      174.82      185.32      4.26 o 
   7  -2   7       29.37       35.44      1.24 o 
   8  -2   7      102.37      101.31      2.22 o 
  -8  -1   7        8.69        8.59      0.80 o 
  -7  -1   7        6.51        5.67      1.06 o 
  -6  -1   7       61.18       72.06      2.13 o 
  -5  -1   7      174.63      194.09      4.70 o 
  -4  -1   7       81.63       88.30      2.75 o 
  -3  -1   7       94.96       96.95      1.91 o 
  -2  -1   7       20.53       15.87      0.75 o 
  -1  -1   7      442.40      428.41      4.45 o 
   0  -1   7      184.01      170.52      2.67 o 
   1  -1   7       40.07       47.02      1.07 o 
   2  -1   7      302.88      275.00      3.58 o 
   3  -1   7      403.11      402.57     11.35 o 
   4  -1   7      108.52       98.79      2.84 o 
   5  -1   7       37.77       37.04      1.51 o 
   6  -1   7       69.17       72.78      2.13 o 
   7  -1   7       54.18       50.87      1.51 o 
   8  -1   7      103.00       90.57      2.22 o 
  -8   0   7       16.28       14.35      1.06 o 
  -7   0   7       16.32       10.81      1.15 o 
  -6   0   7       43.37       41.03      1.68 o 
  -5   0   7     1166.81     1203.40     11.94 o 
  -4   0   7      142.80      130.60      3.81 o 
  -3   0   7      231.80      208.07      3.77 o 
  -2   0   7       34.46       51.35      1.07 o 
  -1   0   7       17.05       14.96      0.72 o 
   0   0   7        0.12        1.12      0.60 o 
   1   0   7     1100.83     1072.40     17.91 o 
   2   0   7       25.93       25.58      0.84 o 
   3   0   7      545.37      554.67      6.95 o 
   4   0   7       11.54       15.24      1.15 o 
   5   0   7        3.99        3.63      0.89 o 
   6   0   7       78.02       75.53      2.30 o 
   7   0   7       24.73       19.14      0.97 o 
   8   0   7      265.73      258.34      3.56 o 
  -2 -12   8        5.06        3.79      0.71 o 
  -1 -12   8        6.53        8.73      0.50 o 
   0 -12   8        3.84        5.05      0.44 o 
   1 -12   8       10.68       12.58      0.50 o 
  -3 -11   8       17.45       14.44      0.80 o 
  -2 -11   8       44.89       38.96     24.02 o 
  -1 -11   8       44.38       45.17      0.94 o 
   0 -11   8       10.56       12.33      0.84 o 
   1 -11   8        5.12        5.36      0.50 o 
   2 -11   8       22.64       18.65      0.59 o 
   3 -11   8       34.47       49.18      1.51 o 
  -4 -10   8       28.73       28.80      0.97 o 
  -3 -10   8       48.08       51.67      1.68 o 
  -2 -10   8       32.30       34.89      0.93 o 
  -1 -10   8       23.95       27.46      1.11 o 
   0 -10   8      134.38      140.18      2.57 o 
   1 -10   8       21.21       21.31      0.75 o 
   2 -10   8        0.86        0.31      0.69 o 
   3 -10   8       71.40       72.34      2.04 o 
   4 -10   8        7.98       10.90      0.71 o 
  -5  -9   8        3.90        3.63      0.62 o 
  -4  -9   8        2.36       -0.09      1.15 o 
  -3  -9   8       78.10       76.86      2.39 o 
  -2  -9   8        5.45        4.75      1.11 o 
  -1  -9   8       28.28       31.48      0.91 o 
   0  -9   8       41.94       37.19      0.97 o 
   1  -9   8       74.32       91.15      1.81 o 
   2  -9   8       34.13       39.66      1.77 o 
   3  -9   8       11.52       15.33      0.97 o 
   4  -9   8      128.22      138.86      3.11 o 
  -6  -8   8        8.18        8.68      0.62 o 
  -5  -8   8        1.78        3.37      0.62 o 
  -4  -8   8       16.53       17.01      0.97 o 
  -3  -8   8       35.32       31.01      1.24 o 
  -2  -8   8        8.02        7.70      0.80 o 
  -1  -8   8       61.05       64.02      1.73 o 
   0  -8   8       26.62       26.02      0.91 o 
   1  -8   8       25.17       26.85      0.88 o 
   2  -8   8      138.52      150.11      2.63 o 
   3  -8   8       20.20       19.93      1.06 o 
   4  -8   8       14.57       14.53      0.97 o 
   5  -8   8       34.81       34.56      1.06 o 
  -6  -7   8        1.17        1.33      0.62 o 
  -5  -7   8        3.29        2.75      0.80 o 
  -4  -7   8       10.85       12.58      1.06 o 
  -3  -7   8        7.16        8.24      0.97 o 
  -2  -7   8       83.43       87.81      1.88 o 
  -1  -7   8      203.29      195.21      3.24 o 
   0  -7   8      124.47      125.07      3.37 o 
   1  -7   8        8.85       11.88      0.69 o 
   2  -7   8       31.79       34.89      1.00 o 
   3  -7   8        0.51        0.62      0.80 o 
   4  -7   8       10.90       10.36      0.89 o 
   5  -7   8       29.49       29.86      1.15 o 
   6  -7   8       21.46       18.78      0.80 o 
  -7  -6   8        3.21        2.48      0.53 o 
  -6  -6   8       19.69       21.26      1.06 o 
  -5  -6   8       19.50       19.84      1.15 o 
  -4  -6   8        6.28        6.64      0.89 o 
  -3  -6   8       20.87       19.22      1.24 o 
  -2  -6   8       17.74       18.69      0.88 o 
  -1  -6   8       90.62       86.10      2.31 o 
   0  -6   8       30.94       31.03      1.37 o 
   1  -6   8       20.24       22.83      0.84 o 
   2  -6   8      279.31      301.69      3.86 o 
   3  -6   8        6.33        9.30      0.97 o 
   4  -6   8        8.06        9.57      0.89 o 
   5  -6   8        5.77        8.15      0.89 o 
   6  -6   8      107.97      131.91      2.84 o 
  -7  -5   8       20.42       25.52      0.97 o 
  -6  -5   8        3.10        4.34      0.71 o 
  -5  -5   8       36.79       39.08      1.51 o 
  -4  -5   8        6.82        5.85      0.89 o 
  -3  -5   8      135.65      138.56      3.90 o 
  -2  -5   8       78.96       90.65      1.94 o 
  -1  -5   8      157.36      142.05      4.48 o 
   0  -5   8       35.45       36.52      1.37 o 
   1  -5   8      187.97      194.17      3.14 o 
   2  -5   8      109.91      111.53      2.13 o 
   3  -5   8       28.31       30.21      1.42 o 
   4  -5   8       27.86       33.93      1.42 o 
   5  -5   8       23.00       22.68      1.06 o 
   6  -5   8       17.07       16.39      0.97 o 
  -7  -4   8       19.57       14.88      0.89 o 
  -6  -4   8       16.13       14.17      0.97 o 
  -5  -4   8       40.09       36.07      1.42 o 
  -4  -4   8        3.88        5.23      0.80 o 
  -3  -4   8      143.85      150.64      4.08 o 
  -2  -4   8      172.57      172.65      3.01 o 
  -1  -4   8       53.16       45.99      2.48 o 
   0  -4   8       50.15       48.54      1.13 o 
   1  -4   8        1.53        2.17      1.64 o 
   2  -4   8       22.32       18.67      0.84 o 
   3  -4   8      729.90      762.25      9.02 o 
   4  -4   8       62.98       62.40      1.95 o 
   5  -4   8       51.22       51.05      1.60 o 
   6  -4   8       20.17       21.09      1.06 o 
   7  -4   8       17.62       24.10      0.80 o 
  -7  -3   8      157.79      140.23      3.20 o 
  -6  -3   8        7.11       11.69      1.06 o 
  -5  -3   8       10.32        8.24      1.06 o 
  -4  -3   8       16.90       17.45      1.24 o 
  -3  -3   8       87.99       85.29      2.66 o 
  -2  -3   8        1.63        1.83      0.75 o 
  -1  -3   8       98.05      107.83      2.07 o 
   0  -3   8       19.66       20.67      0.84 o 
   1  -3   8       63.63       70.78      7.89 o 
   2  -3   8      152.07      157.78      8.12 o 
   3  -3   8       62.68       61.51      1.86 o 
   4  -3   8      342.12      342.87      6.05 o 
   5  -3   8       56.31       53.62      1.68 o 
   6  -3   8       69.34       57.71      1.77 o 
   7  -3   8       18.59       18.78      0.80 o 
  -8  -2   8        4.53        6.11      0.62 o 
  -7  -2   8       99.79       93.30      2.84 o 
  -6  -2   8        2.78        2.92      0.89 o 
  -5  -2   8       10.18        6.64      1.06 o 
  -4  -2   8       10.45       11.78      1.15 o 
  -3  -2   8       47.76       51.13      1.68 o 
  -2  -2   8       49.82       54.42      1.22 o 
  -1  -2   8      115.62      116.12      4.52 o 
   0  -2   8       23.98       30.61      0.94 o 
   1  -2   8       10.04        8.59      0.89 o 
   2  -2   8      456.41      470.99      8.19 o 
   3  -2   8      199.72      184.92      4.53 o 
   4  -2   8       54.90       55.30      1.77 o 
   5  -2   8      182.96      171.49      4.17 o 
   6  -2   8       32.30       33.67      1.33 o 
   7  -2   8       36.94       36.51      1.15 o 
  -8  -1   8       40.20       31.37      0.97 o 
  -7  -1   8       62.50       53.54      1.68 o 
  -6  -1   8       20.19       20.02      1.24 o 
  -5  -1   8       41.98       42.89      1.68 o 
  -4  -1   8       57.73       61.95      1.95 o 
  -3  -1   8        5.25        3.70      1.82 o 
  -2  -1   8      253.20      259.58      3.64 o 
  -1  -1   8      182.11      161.92      2.89 o 
   0  -1   8      193.80      194.99      3.17 o 
   1  -1   8      169.51      182.97     27.25 o 
   2  -1   8      205.13      214.78      4.62 o 
   3  -1   8       18.52       21.84      0.84 o 
   4  -1   8       74.48       63.47      1.95 o 
   5  -1   8       28.81       30.66      1.33 o 
   6  -1   8        0.29        2.66      0.71 o 
   7  -1   8       89.93       78.13      2.22 o 
  -8   0   8        4.93        4.25      0.62 o 
  -7   0   8       30.87       20.91      1.24 o 
  -6   0   8       18.84       13.47      1.15 o 
  -5   0   8        3.92        4.78      0.97 o 
  -4   0   8        5.34        4.96      0.97 o 
  -3   0   8        0.10        0.53      0.81 o 
  -2   0   8      132.15      135.31      4.17 o 
  -1   0   8        0.90        0.75      0.81 o 
   0   0   8       54.58       50.41      1.10 o 
   1   0   8        1.95        3.11      0.56 o 
   2   0   8      679.45      698.48     20.93 o 
   3   0   8        0.23        1.33      0.67 o 
   4   0   8      297.67      296.48      5.69 o 
   5   0   8        1.46        2.75      0.80 o 
   6   0   8      100.47      109.79      3.02 o 
   7   0   8       26.46       22.77      0.97 o 
  -1 -11   9        3.26        3.49      0.38 o 
   0 -11   9       14.99       16.01      0.53 o 
  -3 -10   9        1.91        3.28      0.62 o 
  -2 -10   9        7.99        7.86      0.50 o 
  -1 -10   9       44.34       37.97      0.84 o 
   0 -10   9       11.37       11.84      0.59 o 
   1 -10   9        8.90        5.81      0.53 o 
   2 -10   9       10.11       12.73      0.50 o 
  -4  -9   9        9.17        8.24      0.71 o 
  -3  -9   9       36.81       33.76      1.06 o 
  -2  -9   9       44.53       51.74      1.10 o 
  -1  -9   9        5.16        4.90      0.93 o 
   0  -9   9       11.34       13.02      0.63 o 
   1  -9   9       89.82       99.06      1.94 o 
   2  -9   9        8.95        9.09      0.93 o 
   3  -9   9       10.15       11.52      0.80 o 
  -5  -8   9       36.10       36.60      1.15 o 
  -4  -8   9       43.57       43.60      1.24 o 
  -3  -8   9        0.94        0.44      0.97 o 
  -2  -8   9       96.92       90.61      1.75 o 
  -1  -8   9        7.32        6.09      0.97 o 
   0  -8   9        5.57        7.03      0.62 o 
   1  -8   9       50.67       55.13      1.15 o 
   2  -8   9        6.47        6.60      0.53 o 
   3  -8   9       11.79       10.19      0.80 o 
   4  -8   9       34.27       36.69      1.15 o 
  -5  -7   9        1.97        2.57      0.62 o 
  -4  -7   9        7.07       10.81      0.89 o 
  -3  -7   9        3.94        5.31      0.80 o 
  -2  -7   9       20.69       22.92      0.84 o 
  -1  -7   9        2.27        1.24      0.72 o 
   0  -7   9       63.62       58.46      1.51 o 
   1  -7   9      170.85      157.65      2.73 o 
   2  -7   9        5.84        6.30      0.93 o 
   3  -7   9        0.57       -0.18      1.15 o 
   4  -7   9       22.81       26.93      1.06 o 
   5  -7   9       44.72       50.61      1.51 o 
  -6  -6   9        5.23        5.85      0.62 o 
  -5  -6   9       10.28        8.86      0.80 o 
  -4  -6   9       10.13       12.76      0.97 o 
  -3  -6   9       20.23       17.36      1.06 o 
  -2  -6   9       91.95      100.66      2.04 o 
  -1  -6   9      194.93      200.89      3.17 o 
   0  -6   9       11.53       10.13      0.78 o 
   1  -6   9       23.31       24.03      0.88 o 
   2  -6   9       56.64       59.97      1.25 o 
   3  -6   9       13.62       16.03      1.06 o 
   4  -6   9       18.30       15.68      0.97 o 
   5  -6   9      133.36      126.37      2.84 o 
  -6  -5   9       10.00        9.30      0.71 o 
  -5  -5   9        7.14        8.15      0.89 o 
  -4  -5   9       41.47       45.11      1.51 o 
  -3  -5   9       99.40      109.51      2.84 o 
  -2  -5   9       14.86       15.90      1.20 o 
  -1  -5   9       34.80       33.19      1.00 o 
   0  -5   9       17.53       20.37      1.02 o 
   1  -5   9        8.00       10.43      1.11 o 
   2  -5   9        2.35        2.85      0.63 o 
   3  -5   9       30.53       28.26      1.24 o 
   4  -5   9        4.02        4.96      0.80 o 
   5  -5   9       14.23       10.19      0.80 o 
  -6  -4   9        8.72       11.43      0.89 o 
  -5  -4   9        4.61        6.02      0.80 o 
  -4  -4   9       24.97       24.01      1.24 o 
  -3  -4   9       49.16       50.78      1.68 o 
  -2  -4   9       36.57       34.30      1.00 o 
  -1  -4   9       98.09       91.80      3.28 o 
   0  -4   9       11.10       12.18      0.93 o 
   1  -4   9       65.62       64.53      1.44 o 
   2  -4   9       47.17       51.33      1.16 o 
   3  -4   9      288.03      285.09      5.42 o 
   4  -4   9      113.17      120.80      3.37 o 
   5  -4   9       13.29       11.69      0.80 o 
   6  -4   9       51.07       59.57      1.60 o 
  -7  -3   9        5.96        3.99      0.71 o 
  -6  -3   9       44.61       44.75      1.33 o 
  -5  -3   9        0.68        5.58      0.89 o 
  -4  -3   9       11.31       11.60      0.97 o 
  -3  -3   9       86.68       92.91      2.75 o 
  -2  -3   9        6.64        7.88      0.72 o 
  -1  -3   9       63.73       64.54      1.35 o 
   0  -3   9        5.10        5.82      1.15 o 
   1  -3   9      480.17      483.34     12.87 o 
   2  -3   9        5.89        8.73      2.75 o 
   3  -3   9        2.50        4.16      0.89 o 
   4  -3   9       24.75       27.82      1.24 o 
   5  -3   9       11.35       10.36      0.89 o 
   6  -3   9        4.27        3.72      0.62 o 
  -7  -2   9       64.50       54.26      1.68 o 
  -6  -2   9       51.67       51.32      1.42 o 
  -5  -2   9       12.68       13.02      1.06 o 
  -4  -2   9        1.18        0.97      0.80 o 
  -3  -2   9       47.94       44.84      1.51 o 
  -2  -2   9       64.82       61.02      1.31 o 
  -1  -2   9       12.17       12.68      0.81 o 
   0  -2   9        0.58        1.65      0.59 o 
   1  -2   9       23.02       26.29      0.94 o 
   2  -2   9      269.81      280.07      5.86 o 
   3  -2   9      303.62      297.13      5.60 o 
   4  -2   9       62.89       69.05      2.13 o 
   5  -2   9       51.50       49.99      1.60 o 
   6  -2   9       72.88       71.99      2.22 o 
  -7  -1   9       30.42       30.22      1.06 o 
  -6  -1   9       14.43       19.22      1.06 o 
  -5  -1   9        6.51        7.44      0.97 o 
  -4  -1   9       16.09       19.05      1.24 o 
  -3  -1   9       45.86       47.99      1.19 o 
  -2  -1   9       12.12       11.85      0.78 o 
  -1  -1   9        9.86       10.78      0.80 o 
   0  -1   9        1.63        1.29      0.67 o 
   1  -1   9      251.34      247.40      3.67 o 
   2  -1   9       85.93       77.20      1.66 o 
   3  -1   9       20.77       25.27      1.11 o 
   4  -1   9       40.45       38.10      1.51 o 
   5  -1   9       26.23       23.39      1.06 o 
   6  -1   9      247.67      258.27      3.91 o 
  -7   0   9      208.52      182.74      3.29 o 
  -6   0   9       23.47       26.14      1.15 o 
  -5   0   9        2.20        2.39      0.89 o 
  -4   0   9       28.15       29.33      1.42 o 
  -3   0   9        0.03        0.59      0.75 o 
  -2   0   9        2.04        1.33      1.11 o 
  -1   0   9      439.20      437.59     17.58 o 
   0   0   9        0.08        0.04      0.88 o 
   1   0   9      260.75      218.36    138.05 o 
   2   0   9        5.21        4.11      0.66 o 
   3   0   9       56.95       55.26      1.19 o 
   4   0   9        0.01        1.24      0.71 o 
   5   0   9      144.51      123.51      3.19 o 
   6   0   9      179.93      177.14      3.20 o 
  -2  -9  10       46.78       45.32      0.97 o 
  -1  -9  10       10.51       13.39      0.53 o 
   0  -9  10       16.33       21.47      0.59 o 
   1  -9  10        2.39        3.52      0.40 o 
  -3  -8  10       24.10       27.38      0.89 o 
  -2  -8  10        0.57        0.53      0.66 o 
  -1  -8  10        2.86        3.60      0.44 o 
   0  -8  10       10.81       11.74      0.53 o 
   1  -8  10        4.80        4.67      0.44 o 
   2  -8  10        7.87        6.94      1.28 o 
  -4  -7  10        7.03        7.88      0.62 o 
  -3  -7  10       38.20       37.84      1.15 o 
  -2  -7  10        7.50        9.71      0.59 o 
  -1  -7  10        4.77        4.67      0.89 o 
   0  -7  10       72.87       80.20      1.63 o 
   1  -7  10       10.30       10.83      0.59 o 
   2  -7  10        7.50       10.38      0.53 o 
   3  -7  10       45.63       48.66      1.42 o 
  -5  -6  10        2.35        1.51      0.53 o 
  -4  -6  10        6.29        5.76      0.71 o 
  -3  -6  10       60.29       55.13      1.68 o 
  -2  -6  10       51.12       51.95      1.13 o 
  -1  -6  10       25.05       27.64      0.91 o 
   0  -6  10       47.95       55.28      1.22 o 
   1  -6  10       15.14       22.91      0.78 o 
   2  -6  10        3.22        1.60      0.49 o 
   3  -6  10        1.38        3.28      0.62 o 
   4  -6  10       65.87       70.48      2.04 o 
  -5  -5  10       32.03       29.95      0.97 o 
  -4  -5  10        9.32        7.88      0.80 o 
  -3  -5  10       13.77       10.98      0.97 o 
  -2  -5  10       26.94       26.63      1.68 o 
  -1  -5  10       96.29      100.05      1.94 o 
   0  -5  10       42.49       47.52      1.13 o 
   1  -5  10        9.45        9.81      0.66 o 
   2  -5  10        5.41        4.80      0.53 o 
   3  -5  10       25.90       24.72      1.06 o 
   4  -5  10       10.05        9.30      0.71 o 
  -5  -4  10       13.71       12.76      0.80 o 
  -4  -4  10        6.64        6.73      0.80 o 
  -3  -4  10       14.97       14.17      0.97 o 
  -2  -4  10       11.17       11.78      0.97 o 
  -1  -4  10        0.96        0.67      0.91 o 
   0  -4  10        0.46       -0.80      0.94 o 
   1  -4  10      309.00      343.78      3.99 o 
   2  -4  10       50.63       52.65      1.46 o 
   3  -4  10       25.17       27.91      1.24 o 
   4  -4  10        9.16        9.57      0.80 o 
   5  -4  10       28.91       34.65      0.97 o 
  -6  -3  10       14.02       13.20      0.71 o 
  -5  -3  10       13.89       13.02      0.80 o 
  -4  -3  10        0.67        0.97      1.15 o 
  -3  -3  10       40.55       42.89      1.42 o 
  -2  -3  10       32.32       33.81      0.94 o 
  -1  -3  10        5.79        6.19      0.69 o 
   0  -3  10       80.19       88.88      1.91 o 
   1  -3  10       41.95       38.67      1.15 o 
   2  -3  10       51.72       57.48      1.22 o 
   3  -3  10       15.91       20.11      1.06 o 
   4  -3  10       37.64       38.10      1.24 o 
   5  -3  10        3.47        5.93      0.62 o 
  -6  -2  10        3.47        1.95      0.53 o 
  -5  -2  10        6.98        7.62      0.80 o 
  -4  -2  10       18.09       21.00      1.06 o 
  -3  -2  10       55.56       50.25      1.60 o 
  -2  -2  10        0.66       -0.71      0.88 o 
  -1  -2  10       34.41       39.09      1.07 o 
   0  -2  10       29.53       30.08      1.00 o 
   1  -2  10      103.26      102.48      2.01 o 
   2  -2  10        3.64        3.60      0.63 o 
   3  -2  10      126.44      117.36      3.19 o 
   4  -2  10       13.82       16.92      0.97 o 
   5  -2  10       22.57       24.99      0.89 o 
  -6  -1  10       18.10       16.12      0.80 o 
  -5  -1  10        1.19        2.04      0.71 o 
  -4  -1  10       69.87       63.03      1.95 o 
  -3  -1  10        2.28        3.66      0.75 o 
  -2  -1  10        9.04        8.75      0.80 o 
  -1  -1  10       58.08       60.05      1.25 o 
   0  -1  10       49.92       52.41      1.33 o 
   1  -1  10       27.83       31.11      1.11 o 
   2  -1  10       94.02       91.73      1.88 o 
   3  -1  10       17.09       16.09      0.69 o 
   4  -1  10        4.32        5.05      0.80 o 
   5  -1  10       44.55       43.96      1.33 o 
  -6   0  10        6.10        4.25      0.62 o 
  -5   0  10        3.17        1.24      0.71 o 
  -4   0  10        0.61        0.89      0.80 o 
  -3   0  10        4.28        4.22      1.20 o 
  -2   0  10       16.06       17.39      1.02 o 
  -1   0  10        0.04        0.89      1.06 o 
   0   0  10      156.89      158.40      2.89 o 
   1   0  10        3.75        5.27      3.37 o 
   2   0  10       26.29       28.03      1.86 o 
   3   0  10        7.20        7.04      0.59 o 
   4   0  10      119.57      133.06      3.10 o 
   5   0  10        1.13       -0.53      0.89 o 
  -1  -7  11       36.75       30.71      0.69 o 
   0  -7  11        4.56        5.26      0.40 o 
   1  -7  11        1.44        1.77      0.44 o 
  -3  -6  11       31.60       33.67      1.06 o 
  -2  -6  11       23.69       19.77      0.63 o 
  -1  -6  11        9.75        8.00      0.75 o 
   0  -6  11       13.17       17.36      0.66 o 
   1  -6  11        5.48        7.25      0.47 o 
   2  -6  11       11.24       11.97      0.47 o 
  -3  -5  11        4.85        3.81      0.62 o 
  -2  -5  11        8.98        8.79      0.53 o 
  -1  -5  11        3.79        5.17      0.53 o 
   0  -5  11       48.40       49.14      1.42 o 
   1  -5  11        9.54        9.97      0.56 o 
   2  -5  11        2.88        3.06      0.44 o 
  -4  -4  11       10.67       12.22      0.71 o 
  -3  -4  11       21.84       21.97      0.89 o 
  -2  -4  11        4.73        6.33      0.89 o 
  -1  -4  11       14.32       13.47      0.63 o 
   0  -4  11       16.74       18.58      0.72 o 
   1  -4  11      118.87      121.14      2.10 o 
   2  -4  11        4.46        4.79      0.47 o 
   3  -4  11        0.74        0.35      0.80 o 
  -4  -3  11        5.14        4.16      0.62 o 
  -3  -3  11        5.37        4.34      0.71 o 
  -2  -3  11        7.72        8.87      0.59 o 
  -1  -3  11       40.70       42.29      0.94 o 
   0  -3  11       10.44       12.76      1.20 o 
   1  -3  11        3.48        3.09      0.71 o 
   2  -3  11        7.54        7.07      0.53 o 
   3  -3  11       41.89       40.32      1.24 o 
  -4  -2  11       11.27       10.72      0.71 o 
  -3  -2  11       10.31        6.73      0.71 o 
  -2  -2  11        5.75        4.76      0.56 o 
  -1  -2  11        4.05        4.42      0.58 o 
   0  -2  11       88.80       87.34      1.69 o 
   1  -2  11      156.16      162.14      3.90 o 
   2  -2  11        0.31        1.26      0.97 o 
   3  -2  11       12.16       14.09      0.80 o 
   4  -2  11        5.22        5.58      0.53 o 
  -5  -1  11        2.28        0.71      0.80 o 
  -4  -1  11        7.63        6.64      0.71 o 
  -3  -1  11        2.09        1.90      0.50 o 
  -2  -1  11        1.23        1.68      0.50 o 
  -1  -1  11       33.28       34.25      0.88 o 
   0  -1  11       95.75       99.40      3.55 o 
   1  -1  11       23.85       23.52      0.97 o 
   2  -1  11        7.63        6.95      1.20 o 
   3  -1  11        0.26        1.24      0.53 o 
   4  -1  11       66.98       72.35      1.95 o 
  -5   0  11        0.04        0.35      0.71 o 
  -4   0  11        7.74        7.26      0.71 o 
  -3   0  11      112.67      108.10      2.04 o 
  -2   0  11        1.63        0.92      0.59 o 
  -1   0  11       25.09       22.57      0.78 o 
   0   0  11        3.10        3.15      0.56 o 
   1   0  11       32.45       32.65      1.15 o 
   2   0  11        2.77        2.22      0.50 o 
   3   0  11      141.91      137.85      5.99 o 
   4   0  11        4.49        9.48      0.62 o 
  -2  -3  12        4.66        4.66      0.40 o 
  -1  -3  12       19.73       18.35      0.56 o 
   0  -3  12        0.93        1.75      0.38 o 
   1  -3  12       12.50       12.36      0.44 o 
  -2  -2  12        2.87        3.35      0.40 o 
  -1  -2  12       37.23       36.46      0.80 o 
   0  -2  12        5.03        5.49      0.44 o 
   1  -2  12       29.84       28.14      0.63 o 
  -2  -1  12        8.90        8.21      0.47 o 
  -1  -1  12        3.60        3.46      0.38 o 
   0  -1  12       62.05       59.73      1.16 o 
   1  -1  12        2.49        1.37      0.38 o 
  -2   0  12        1.78        0.09      0.63 o 
  -1   0  12        0.66        0.44      0.56 o 
   0   0  12        0.14        1.11      0.49 o 
   1   0  12        0.38        0.97      0.38 o 
                                                 
